# Supplementary material for: Network-based assessment of the selectivity of metabolic drug targets in Plasmodium falciparum with respect to human liver metabolism
Source: BMC Syst Biol. 2012 Aug 31;6:118. doi: 10.1186/1752-0509-6-118 (PMC3543272; doi:10.1186/1752-0509-6-118)
Supplement: Additional file 1 — Merged set of validated antimalarial targets. [file 1752-0509-6-118-S1.xls]

## Sheet: Sheet1
	Drug Target	E.C. number	Notes
Source
Yeh [15]	1-deoxy-D-xylulose 5-phosphate reductoisomerase	1.1.1.267	specific for plasmodium
Yeh [15], Fatumo [16], Huthmacher [13]	dihydrofolate reductase	1.5.1.3
Yeh [15], Fatumo [16], Huthmacher [13]	dihydropteroate synthase	2.5.1.15	specific for plasmodium
	Proposed Target	E.C. number
Yeh [15], Fatumo [16], Huthmacher [13]	IMP dehydrogenase	1.1.1.205
Yeh [15]	lactate dehydrogenase	1.1.1.27
Yeh [15], Fatumo [16], Huthmacher [13]	mitochondrial ubiquinol-cytochrome C reductase	1.10.2.2
Yeh [15], Fatumo [16], Huthmacher [13]	superoxide dismutase	1.15.1.1
Yeh [15], Fatumo [16], Huthmacher [13]	ribonucleotide reductase	1.17.4.1
Fatumo [16]	3-Methyl-2-oxobutanoate dehydrogenase	1.2.4.4	not yet characterized in Plasmodium
Huthmacher [13]	NADH dehydrogenase	1.6.99.3
Yeh [15], Huthmacher [13]	glutathione reductase	1.8.1.7
Yeh [15], Huthmacher [13]	thioredoxin reductase	1.8.1.9
Yeh [15]	cytochrome C oxidase	1.9.3.1
Huthmacher [13]	phosphoethanolamine N-methyltransferase	2.1.1.103
Yeh [15], Fatumo [16], Huthmacher [13]	thymidylate synthase	2.1.1.45
Yeh [15]	serine hydroxymethyltransferase	2.1.2.1
Yeh [15]	aspartate carbamoyltransferase	2.1.3.2
Fatumo [16]	Glycerol 3-phosphate O-Acyltransferase	2.3.1.15
Huthmacher [13]	sphingosine N-acyltransferase	2.3.1.24
Huthmacher [13]	5-aminolevulinate synthase	2.3.1.37
Huthmacher [13]	serine C-palmitoyltransferase	2.3.1.50
Yeh [15], Fatumo [16], Huthmacher [13]	purine nucleoside phosphorylase	2.4.2.1
Yeh [15]	orotate phosphoribosyltransferase	2.4.2.10
Yeh [15], Fatumo [16], Huthmacher [13]	hypoxanthine guanine phosphoribosyltransferase	2.4.2.8
Fatumo [16], Huthmacher [13]	Spermidine synthase	2.5.1.16
Yeh [15], Fatumo [16]	protein farnesyltransferase	2.5.1.21	enzyme not included in PlasmoNet
Yeh [15]	S-adenosylmethionine synthetase	2.5.1.6
Yeh [15]	hexokinase	2.7.1.1
Yeh [15], Fatumo [16], Huthmacher [13]	choline kinase	2.7.1.32
Yeh [15]	phosphoribosyl pyrophosphate synthase	2.7.6.1
Yeh [15]	cholinephosphate cytidylyltransferase	2.7.7.15
Yeh [15], Huthmacher [13]	sphingomyelin synthase	2.7.8.3
Yeh [15], Fatumo [16]	sphingomyelinase	3.1.4.12	discarded enzyme (belongs to catabolism)
Fatumo [16]	3',5'-cyclic-nucleotide phosphodiesterase	3.1.4.17	discarded enzyme (belongs to catabolism)
Yeh [15], Fatumo [16], Huthmacher [13]	S-adenosyl-L-homocysteine hydrolase	3.3.1.1
Yeh [15], Huthmacher [13]	dihydroorotase	3.5.2.3
Yeh [15], Fatumo [16],Huthmacher [13]	adenosine deaminase	3.5.4.4
Fatumo [16], Huthmacher [13]	ornithine decarboxylase	4.1.1.17
Yeh [15], Fatumo [16], Huthmacher [13]	orotidine-5'-phosphate decarboxylase	4.1.1.23
Yeh [15], Fatumo [16], Huthmacher [13]	S-adenosylmethionine decarboxylase	4.1.1.50
Yeh [15], Fatumo [16], Huthmacher [13]	aldolase	4.1.2.13
Huthmacher [13]	carbonate dehydratase	4.2.1.1
Yeh [15], Fatumo [16], Huthmacher [13]	delta-aminolevulinate dehydratase	4.2.1.24
Yeh [15]	adenylosuccinate lyase	4.3.2.2
Yeh [15]	triosephosphate isomerase	5.3.1.1
Yeh [15]	acetyl-CoA synthetase	6.2.1.1
Yeh [15]	acyl-CoA synthetase	6.2.1.3
Yeh [15]	folylpolyglutamate synthase	6.3.2.17
Yeh [15], Fatumo [16], Huthmacher [13]	gamma-glutamylcysteine synthetase	6.3.2.2
Yeh [15]	CTP synthase	6.3.4.2
Yeh [15], Huthmacher [13]	adenylosuccinate synthase	6.3.4.4
Huthmacher [13]	GMP synthase	6.3.5.2
Yeh [15], Fatumo [16], Huthmacher [13]	carbamoyl phosphate synthetase	6.3.5.5
Yeh [15], Fatumo [16]	acetyl-CoA carboxylase	6.4.1.2
Yeh [15]	histone deacetylase	none	In humans, but enzyme not included in HepatoNet
Yeh [15]	telomerase	none	In humans, but enzyme not included in HepatoNet
Yeh [15]	DNA-(apurinic or apyrimidinic site) lyase	4.2.99.18	In humans, but enzyme not included in HepatoNet
Yeh [15]	deoxyhypusine synthase	2.5.1.46	In humans, but enzyme not included in HepatoNet
Yeh [15]	dihydroorotate dehydrogenase	1.3.99.11 → 1.3.5.2	In humans, but enzyme not included in HepatoNet
Yeh [15]	DNA polymerase	2.7.7.7	In humans, but enzyme not included in HepatoNet
Yeh [15]	ferredoxin NADP reductase	1.18.1.2	In humans, but enzyme not included in HepatoNet
Yeh [15], Fatumo [16], Huthmacher [13]	glutathione-S transferase	2.5.1.18	In humans, but enzyme not included in HepatoNet
Yeh [15], Fatumo [16], Huthmacher [13]	glyoxylase	4.4.1.5	In humans, but enzyme not included in HepatoNet
Yeh [15], Huthmacher [13]	leucine aminopeptidase	3.4.11.1	In humans, but enzyme not included in HepatoNet
Yeh [15]	lysophospholipase	3.1.1.5	In humans, but enzyme not included in HepatoNet
Yeh [15], Huthmacher [13]	N-acetylglucosaminylphosphotidylinositol deacetylase	3.5.1.89	In humans, but enzyme not included in HepatoNet
Yeh [15]	N-myristoyltransferase	2.3.1.97	In humans, but enzyme not included in HepatoNet
Yeh [15]	peptide deformylase	3.5.1.88	In humans, but enzyme not included in HepatoNet
Yeh [15]	peptidyl-prolyl cis-trans isomerase	5.2.1.8	In humans, but enzyme not included in HepatoNet
Yeh [15]	RNA guanyltransferase	2.7.7.50	In humans, but enzyme not included in HepatoNet
Yeh [15]	RNA polymerase	2.7.7.6	In humans, but enzyme not included in HepatoNet
Yeh [15], Huthmacher [13]	topoisomerase I	5.99.1.2	In humans, but enzyme not included in HepatoNet
Yeh [15], Huthmacher [13]	topoisomerase II	5.99.1.3	In humans, but enzyme not included in HepatoNet
Fatumo [16], Huthmacher [13]	Protein S-isoprenylcysteine-O-methyltransferase	2.1.1.100	In humans, but enzyme not included in HepatoNet
Fatumo [16]	Inositol-1,4,5-trisphosphate 5-phosphate	3.1.3.56	In humans, but enzyme not included in HepatoNet
Fatumo [16]	bis(5'-nucleosyl)-tetraphosphatase	3.6.1.17	In humans, but enzyme not included in HepatoNet
Huthmacher [13]	protein farnesyltransferase	2.5.1.58	In humans, but enzyme not included in HepatoNet
Huthmacher [13]	dipeptidyl-peptidase I	3.4.14.1	In humans, but enzyme not included in HepatoNet
Huthmacher [13]	threonine---tRNA ligase	6.1.1.3	In humans, but enzyme not included in HepatoNet
Huthmacher [13]	alanine---tRNA ligase	6.1.1.7	In humans, but enzyme not included in HepatoNet
Yeh [15]	1-deoxy-D-xylulose-5-phosphate synthase	2.2.1.7	Missing: specific for plasmodium
Yeh [15], Huthmacher [13]	2C-methyl-D-erythritol 2,4-cyclodiphosphate synthase	4.6.1.12	Missing: specific for plasmodium
Yeh [15]	4-diphosphocytidyl-2C-methyl-D-erythritol kinase	2.7.1.148	Missing: specific for plasmodium
Yeh [15]	beta-ketoacyl-ACP reductase	1.1.1.100	Missing: specific for plasmodium
Yeh [15], Fatumo [16], Huthmacher [13]	beta-ketoacyl-ACP synthase	2.3.1.41	Missing: specific for plasmodium
Yeh [15], Fatumo [16], Huthmacher [13]	chorismate synthase	4.2.3.5	Missing: specific for plasmodium
Yeh [15]	dihydrofolate synthase	6.3.2.12	Missing: specific for plasmodium
Yeh [15], Huthmacher [13]	enoyl-ACP-reductase	1.3.1.9	Missing: specific for plasmodium
Yeh [15]	homospermidine synthase	2.5.1.44	Missing: specific for plasmodium
Yeh [15], Fatumo [16], Huthmacher [13]	succinate dehydrogenase	1.3.99.1	Missing: specific for plasmodium
Fatumo [16], Huthmacher [13]	Dihydroorotate oxidase	1.3.98.1	Missing: specific for plasmodium
Fatumo [16], Huthmacher [13]	3-Demethylubiquinone-9,3-O-methyltransferase	2.1.1.64	Missing: specific for plasmodium
Fatumo [16], Huthmacher [13]	3-Phosphoshikimate 1-carboxyvinyltransferase	2.5.1.19	Missing: specific for plasmodium
Huthmacher [13]	1-deoxy-D-xylulose-5-phosphate reductoisomerase;	1.1.1.267	Missing: specific for plasmodium
Huthmacher [13]	3-hydroxyacyl-ACP dehydratase	4.2.1.58 – 61	Missing: specific for plasmodium
Huthmacher [13]	aminodeoxychorismate synthase	2.6.1.85	Missing: specific for plasmodium
