# Supplementary material for: Network-based assessment of the selectivity of metabolic drug targets in Plasmodium falciparum with respect to human liver metabolism
Source: BMC Syst Biol. 2012 Aug 31;6:118. doi: 10.1186/1752-0509-6-118 (PMC3543272; doi:10.1186/1752-0509-6-118)
Supplement: Additional file 2 — Updated version of PlasmoNet. The network is available on Biomodels database under the ID MODEL1206070000. [file 1752-0509-6-118-S2.xml]

<?xml version="1.0" encoding="UTF-8"?>
  <sbml xmlns="http://www.sbml.org/sbml/level2/version4" level="2" version="3">
<model name="REF">
<listOfSpeciesTypes>
  <speciesType id="(+)-7-Isojasmonic_acid_CoA" name="(+)-7-Isojasmonic_acid_CoA"/>
  <speciesType id="(-)-Ureidoglycolate" name="(-)-Ureidoglycolate"/>
  <speciesType id="(15S)-15-Hydroxy-5,8,11-cis-13-trans-eicosatetraenoate" name="(15S)-15-Hydroxy-5,8,11-cis-13-trans-eicosatetraenoate"/>
  <speciesType id="(2-Aminoethyl)phosphonate" name="(2-Aminoethyl)phosphonate"/>
  <speciesType id="(2E)-Octadecenoyl-CoA" name="(2E)-Octadecenoyl-CoA"/>
  <speciesType id="(2E)-Octadecenoyl-[acp]" name="(2E)-Octadecenoyl-[acp]"/>
  <speciesType id="(2R)-2-Hydroxy-3-(phosphonooxy)-propanal" name="(2R)-2-Hydroxy-3-(phosphonooxy)-propanal"/>
  <speciesType id="(3R)-3-Hydroxybutanoyl-[acyl-carrier_protein]" name="(3R)-3-Hydroxybutanoyl-[acyl-carrier_protein]"/>
  <speciesType id="(3R)-3-Hydroxydecanoyl-[acyl-carrier_protein]" name="(3R)-3-Hydroxydecanoyl-[acyl-carrier_protein]"/>
  <speciesType id="(3R)-3-Hydroxyoctanoyl-[acyl-carrier_protein]" name="(3R)-3-Hydroxyoctanoyl-[acyl-carrier_protein]"/>
  <speciesType id="(3R)-3-Hydroxypalmitoyl-[acyl-carrier_protein]" name="(3R)-3-Hydroxypalmitoyl-[acyl-carrier_protein]"/>
  <speciesType id="(3R)-3-Hydroxytetradecanoyl-[acyl-carrier_protein]" name="(3R)-3-Hydroxytetradecanoyl-[acyl-carrier_protein]"/>
  <speciesType id="(3S)-3-Carboxy-3-hydroxypropanoyl-CoA" name="(3S)-3-Carboxy-3-hydroxypropanoyl-CoA"/>
  <speciesType id="(9Z)-Hexadecenoic_acid" name="(9Z)-Hexadecenoic_acid"/>
  <speciesType id="(9Z)-Hexadecenoic_acid_cytosol" name="(9Z)-Hexadecenoic_acid_cytosol"/>
  <speciesType id="(9Z)-Hexadecenoyl-CoA" name="(9Z)-Hexadecenoyl-CoA"/>
  <speciesType id="(9Z)-Hexadecenoyl-CoA_endoplasmic" name="(9Z)-Hexadecenoyl-CoA_endoplasmic"/>
  <speciesType id="(9Z)-Octadecenoic_acid" name="(9Z)-Octadecenoic_acid"/>
  <speciesType id="(9Z)-Octadecenoic_acid_cytosol" name="(9Z)-Octadecenoic_acid_cytosol"/>
  <speciesType id="(R)-3-Hydroxybutanoyl-CoA" name="(R)-3-Hydroxybutanoyl-CoA"/>
  <speciesType id="(R)-3-Hydroxydodecanoyl-[acp]" name="(R)-3-Hydroxydodecanoyl-[acp]"/>
  <speciesType id="(R)-3-Hydroxyhexanoyl-[acp]" name="(R)-3-Hydroxyhexanoyl-[acp]"/>
  <speciesType id="(R)-4'-Phosphopantothenoyl-L-cysteine" name="(R)-4'-Phosphopantothenoyl-L-cysteine"/>
  <speciesType id="(R)-Lactate" name="(R)-Lactate"/>
  <speciesType id="(R)-Lactate_cytosol" name="(R)-Lactate_cytosol"/>
  <speciesType id="(R)-S-Lactoylglutathione" name="(R)-S-Lactoylglutathione"/>
  <speciesType id="(S)-1-Pyrroline-5-carboxylate" name="(S)-1-Pyrroline-5-carboxylate"/>
  <speciesType id="(S)-2-Methylbutanoyl-CoA" name="(S)-2-Methylbutanoyl-CoA"/>
  <speciesType id="(S)-3-Hydroxybutanoyl-CoA" name="(S)-3-Hydroxybutanoyl-CoA"/>
  <speciesType id="(S)-3-Methyl-2-oxopentanoic_acid" name="(S)-3-Methyl-2-oxopentanoic_acid"/>
  <speciesType id="(S)-Dihydroorotate" name="(S)-Dihydroorotate"/>
  <speciesType id="(S)-Lactate" name="(S)-Lactate"/>
  <speciesType id="(S)-Lactate_cytosol" name="(S)-Lactate_cytosol"/>
  <speciesType id="(S)-Malate" name="(S)-Malate"/>
  <speciesType id="(S)-Malate_cytosol" name="(S)-Malate_cytosol"/>
  <speciesType id="(alpha-D-Mannosyl)4-beta-D-mannosyl-diacetylchitobiosyldiphosphodolichol" name="(alpha-D-Mannosyl)4-beta-D-mannosyl-diacetylchitobiosyldiphosphodolichol"/>
  <speciesType id="(alpha-D-Mannosyl)8-beta-D-mannosyl-diacetylchitobiosyldiphosphodolichol" name="(alpha-D-Mannosyl)8-beta-D-mannosyl-diacetylchitobiosyldiphosphodolichol"/>
  <speciesType id="1,2-Diacyl-sn-glycerol" name="1,2-Diacyl-sn-glycerol"/>
  <speciesType id="1,2-Diacyl-sn-glycerol_cytosol" name="1,2-Diacyl-sn-glycerol_cytosol"/>
  <speciesType id="1,3-Diaminopropane" name="1,3-Diaminopropane"/>
  <speciesType id="1-(4'-Hydroxyphenyl)ethanol" name="1-(4'-Hydroxyphenyl)ethanol"/>
  <speciesType id="1-(5'-Phosphoribosyl)-5-amino-4-(N-succinocarboxamide)-imidazole" name="1-(5'-Phosphoribosyl)-5-amino-4-(N-succinocarboxamide)-imidazole"/>
  <speciesType id="1-(5'-Phosphoribosyl)-5-amino-4-imidazolecarboxamide" name="1-(5'-Phosphoribosyl)-5-amino-4-imidazolecarboxamide"/>
  <speciesType id="1-Acyl-sn-glycero-3-phosphocholine" name="1-Acyl-sn-glycero-3-phosphocholine"/>
  <speciesType id="1-Acyl-sn-glycero-3-phosphoethanolamine" name="1-Acyl-sn-glycero-3-phosphoethanolamine"/>
  <speciesType id="1-Acyl-sn-glycerol_3-phosphate" name="1-Acyl-sn-glycerol_3-phosphate"/>
  <speciesType id="1-Acylglycerol" name="1-Acylglycerol"/>
  <speciesType id="1-Alkenyl-2-acylglycerol" name="1-Alkenyl-2-acylglycerol"/>
  <speciesType id="1-Alkyl-2-acylglycerol" name="1-Alkyl-2-acylglycerol"/>
  <speciesType id="1-Alkyl-2-acylglycerophosphoethanolamine" name="1-Alkyl-2-acylglycerophosphoethanolamine"/>
  <speciesType id="1-Butanol" name="1-Butanol"/>
  <speciesType id="1-Deoxy-D-xylulose_5-phosphate" name="1-Deoxy-D-xylulose_5-phosphate"/>
  <speciesType id="1-Hydroxy-2-methyl-2-butenyl_4-diphosphate" name="1-Hydroxy-2-methyl-2-butenyl_4-diphosphate"/>
  <speciesType id="1-Phosphatidyl-1D-myo-inositol_3-phosphate" name="1-Phosphatidyl-1D-myo-inositol_3-phosphate"/>
  <speciesType id="1-Phosphatidyl-1D-myo-inositol_4-phosphate" name="1-Phosphatidyl-1D-myo-inositol_4-phosphate"/>
  <speciesType id="1-Phosphatidyl-D-myo-inositol" name="1-Phosphatidyl-D-myo-inositol"/>
  <speciesType id="1-Phosphatidyl-D-myo-inositol_4,5-bisphosphate" name="1-Phosphatidyl-D-myo-inositol_4,5-bisphosphate"/>
  <speciesType id="1-Phosphatidyl-D-myo-inositol_cytosol" name="1-Phosphatidyl-D-myo-inositol_cytosol"/>
  <speciesType id="10-Formyltetrahydrofolate" name="10-Formyltetrahydrofolate"/>
  <speciesType id="10-Formyltetrahydrofolylpolyglutamate" name="10-Formyltetrahydrofolylpolyglutamate"/>
  <speciesType id="13(S)-HODE" name="13(S)-HODE"/>
  <speciesType id="13-OxoODE" name="13-OxoODE"/>
  <speciesType id="15(S)-HPETE" name="15(S)-HPETE"/>
  <speciesType id="1D-myo-Inositol_1,4-bisphosphate" name="1D-myo-Inositol_1,4-bisphosphate"/>
  <speciesType id="1D-myo-Inositol_3-phosphate" name="1D-myo-Inositol_3-phosphate"/>
  <speciesType id="2'-Hydroxygenistein" name="2'-Hydroxygenistein"/>
  <speciesType id="2,3-dehydrokievitone" name="2,3-dehydrokievitone"/>
  <speciesType id="2,5-Diamino-6-(5'-triphosphoryl-3',4'-trihydroxy-2'-oxopentyl)-amino-4-oxopyrimidine" name="2,5-Diamino-6-(5'-triphosphoryl-3',4'-trihydroxy-2'-oxopentyl)-amino-4-oxopyrimidine"/>
  <speciesType id="2,5-Diaminopyrimidine_nucleoside_triphosphate" name="2,5-Diaminopyrimidine_nucleoside_triphosphate"/>
  <speciesType id="2,6-Dimethyl-5-methylene-3-oxo-heptanoyl-CoA" name="2,6-Dimethyl-5-methylene-3-oxo-heptanoyl-CoA"/>
  <speciesType id="2-(3-Carboxy-3-aminopropyl)-L-histidine" name="2-(3-Carboxy-3-aminopropyl)-L-histidine"/>
  <speciesType id="2-(Formamido)-N1-(5'-phosphoribosyl)acetamidine" name="2-(Formamido)-N1-(5'-phosphoribosyl)acetamidine"/>
  <speciesType id="2-(alpha-Hydroxyethyl)thiamine_diphosphate" name="2-(alpha-Hydroxyethyl)thiamine_diphosphate"/>
  <speciesType id="2-Acyl-sn-glycero-3-phosphocholine" name="2-Acyl-sn-glycero-3-phosphocholine"/>
  <speciesType id="2-Acyl-sn-glycerol_3-phosphate" name="2-Acyl-sn-glycerol_3-phosphate"/>
  <speciesType id="2-Amino-4-hydroxy-6-(D-erythro-1,2,3-trihydroxypropyl)-7,8-dihydropteridine" name="2-Amino-4-hydroxy-6-(D-erythro-1,2,3-trihydroxypropyl)-7,8-dihydropteridine"/>
  <speciesType id="2-Amino-4-hydroxy-6-(erythro-1,2,3-trihydroxypropyl)dihydropteridinetriphosphate" name="2-Amino-4-hydroxy-6-(erythro-1,2,3-trihydroxypropyl)dihydropteridinetriphosphate"/>
  <speciesType id="2-Amino-4-hydroxy-6-hydroxymethyl-7,8-dihydropteridine" name="2-Amino-4-hydroxy-6-hydroxymethyl-7,8-dihydropteridine"/>
  <speciesType id="2-Amino-7,8-dihydro-4-hydroxy-6-(diphosphooxymethyl)pteridine" name="2-Amino-7,8-dihydro-4-hydroxy-6-(diphosphooxymethyl)pteridine"/>
  <speciesType id="2-C-Methyl-D-erythritol_2,4-cyclodiphosphate" name="2-C-Methyl-D-erythritol_2,4-cyclodiphosphate"/>
  <speciesType id="2-C-Methyl-D-erythritol_4-phosphate" name="2-C-Methyl-D-erythritol_4-phosphate"/>
  <speciesType id="2-Dehydro-3-deoxy-D-arabino-heptonate_7-phosphate" name="2-Dehydro-3-deoxy-D-arabino-heptonate_7-phosphate"/>
  <speciesType id="2-Deoxy-D-ribose_1-phosphate" name="2-Deoxy-D-ribose_1-phosphate"/>
  <speciesType id="2-Deoxy-D-ribose_5-phosphate" name="2-Deoxy-D-ribose_5-phosphate"/>
  <speciesType id="2-Hexaprenyl-3-methyl-6-methoxy-1,4-benzoquinone" name="2-Hexaprenyl-3-methyl-6-methoxy-1,4-benzoquinone"/>
  <speciesType id="2-Hexaprenyl-6-methoxy-1,4-benzoquinone" name="2-Hexaprenyl-6-methoxy-1,4-benzoquinone"/>
  <speciesType id="2-Hydroxyestradiol-17beta" name="2-Hydroxyestradiol-17beta"/>
  <speciesType id="2-Hydroxypropylphosphonate" name="2-Hydroxypropylphosphonate"/>
  <speciesType id="2-Methoxyestradiol-17beta" name="2-Methoxyestradiol-17beta"/>
  <speciesType id="2-Methyl-1-hydroxybutyl-ThPP" name="2-Methyl-1-hydroxybutyl-ThPP"/>
  <speciesType id="2-Methyl-1-hydroxypropyl-ThPP" name="2-Methyl-1-hydroxypropyl-ThPP"/>
  <speciesType id="2-Methyl-4-amino-5-hydroxymethylpyrimidine_diphosphate" name="2-Methyl-4-amino-5-hydroxymethylpyrimidine_diphosphate"/>
  <speciesType id="2-Methylacetoacetyl-CoA" name="2-Methylacetoacetyl-CoA"/>
  <speciesType id="2-Methylpropanoyl-CoA" name="2-Methylpropanoyl-CoA"/>
  <speciesType id="2-Naphthoyl-CoA" name="2-Naphthoyl-CoA"/>
  <speciesType id="2-Octaprenyl-3-methyl-5-hydroxy-6-methoxy-1,4-benzoquinone" name="2-Octaprenyl-3-methyl-5-hydroxy-6-methoxy-1,4-benzoquinone"/>
  <speciesType id="2-Octaprenyl-3-methyl-6-methoxy-1,4-benzoquinone" name="2-Octaprenyl-3-methyl-6-methoxy-1,4-benzoquinone"/>
  <speciesType id="2-Octaprenyl-6-hydroxyphenol" name="2-Octaprenyl-6-hydroxyphenol"/>
  <speciesType id="2-Octaprenyl-6-methoxy-1,4-benzoquinone" name="2-Octaprenyl-6-methoxy-1,4-benzoquinone"/>
  <speciesType id="2-Octaprenyl-6-methoxyphenol" name="2-Octaprenyl-6-methoxyphenol"/>
  <speciesType id="2-Octaprenylphenol" name="2-Octaprenylphenol"/>
  <speciesType id="2-Oxoadipate" name="2-Oxoadipate"/>
  <speciesType id="2-Oxobutanoate" name="2-Oxobutanoate"/>
  <speciesType id="2-Oxoglutarate" name="2-Oxoglutarate"/>
  <speciesType id="2-Oxoglutarate_cytosol" name="2-Oxoglutarate_cytosol"/>
  <speciesType id="2-Oxopentanoic_acid" name="2-Oxopentanoic_acid"/>
  <speciesType id="2-Phenylacetamide" name="2-Phenylacetamide"/>
  <speciesType id="2-Phospho-4-(cytidine_5'-diphospho)-2-C-methyl-D-erythritol" name="2-Phospho-4-(cytidine_5'-diphospho)-2-C-methyl-D-erythritol"/>
  <speciesType id="2-Phospho-D-glycerate" name="2-Phospho-D-glycerate"/>
  <speciesType id="2-Propylmalate" name="2-Propylmalate"/>
  <speciesType id="2-[3-Carboxy-3-(methylammonio)propyl]-L-histidine" name="2-[3-Carboxy-3-(methylammonio)propyl]-L-histidine"/>
  <speciesType id="2-methyl-1-hydroxybutylthiamine_diphosphate" name="2-methyl-1-hydroxybutylthiamine_diphosphate"/>
  <speciesType id="3',5'-Cyclic_AMP" name="3',5'-Cyclic_AMP"/>
  <speciesType id="3',5'-Cyclic_GMP" name="3',5'-Cyclic_GMP"/>
  <speciesType id="3-(4-Hydroxyphenyl)pyruvate" name="3-(4-Hydroxyphenyl)pyruvate"/>
  <speciesType id="3-Carboxy-1-hydroxypropyl-ThPP" name="3-Carboxy-1-hydroxypropyl-ThPP"/>
  <speciesType id="3-Dehydroquinate" name="3-Dehydroquinate"/>
  <speciesType id="3-Dehydroshikimate" name="3-Dehydroshikimate"/>
  <speciesType id="3-Dehydrosphinganine" name="3-Dehydrosphinganine"/>
  <speciesType id="3-Demethylubiquinone-9" name="3-Demethylubiquinone-9"/>
  <speciesType id="3-Hydroxy-2-methylpropanoate" name="3-Hydroxy-2-methylpropanoate"/>
  <speciesType id="3-Hydroxy-2-methylpropanoyl-CoA" name="3-Hydroxy-2-methylpropanoyl-CoA"/>
  <speciesType id="3-Hydroxy-5-oxohexanoyl-CoA" name="3-Hydroxy-5-oxohexanoyl-CoA"/>
  <speciesType id="3-Hydroxy-N6,N6,N6-trimethyl-L-lysine" name="3-Hydroxy-N6,N6,N6-trimethyl-L-lysine"/>
  <speciesType id="3-Hydroxyoctadecanoyl-CoA" name="3-Hydroxyoctadecanoyl-CoA"/>
  <speciesType id="3-Hydroxyoctadecanoyl-[acp]" name="3-Hydroxyoctadecanoyl-[acp]"/>
  <speciesType id="3-Hydroxypropanoate" name="3-Hydroxypropanoate"/>
  <speciesType id="3-Hydroxypropionyl-CoA" name="3-Hydroxypropionyl-CoA"/>
  <speciesType id="3-Isopropylbut-3-enoyl-CoA" name="3-Isopropylbut-3-enoyl-CoA"/>
  <speciesType id="3-Keto-beta-D-galactose" name="3-Keto-beta-D-galactose"/>
  <speciesType id="3-Methyl-1-hydroxybutyl-ThPP" name="3-Methyl-1-hydroxybutyl-ThPP"/>
  <speciesType id="3-Methyl-2-oxobutanoic_acid" name="3-Methyl-2-oxobutanoic_acid"/>
  <speciesType id="3-Methylbutanoyl-CoA" name="3-Methylbutanoyl-CoA"/>
  <speciesType id="3-Methylcrotonyl-CoA" name="3-Methylcrotonyl-CoA"/>
  <speciesType id="3-Octaprenyl-4-hydroxybenzoate" name="3-Octaprenyl-4-hydroxybenzoate"/>
  <speciesType id="3-Oxo-OPC4-CoA" name="3-Oxo-OPC4-CoA"/>
  <speciesType id="3-Oxo-OPC6-CoA" name="3-Oxo-OPC6-CoA"/>
  <speciesType id="3-Oxo-OPC8-CoA" name="3-Oxo-OPC8-CoA"/>
  <speciesType id="3-Oxoadipyl-CoA" name="3-Oxoadipyl-CoA"/>
  <speciesType id="3-Oxodecanoyl-CoA" name="3-Oxodecanoyl-CoA"/>
  <speciesType id="3-Oxodecanoyl-[acp]" name="3-Oxodecanoyl-[acp]"/>
  <speciesType id="3-Oxododecanoyl-CoA" name="3-Oxododecanoyl-CoA"/>
  <speciesType id="3-Oxododecanoyl-[acp]" name="3-Oxododecanoyl-[acp]"/>
  <speciesType id="3-Oxohexadecanoyl-[acp]" name="3-Oxohexadecanoyl-[acp]"/>
  <speciesType id="3-Oxohexanoyl-CoA" name="3-Oxohexanoyl-CoA"/>
  <speciesType id="3-Oxohexanoyl-[acp]" name="3-Oxohexanoyl-[acp]"/>
  <speciesType id="3-Oxooctanoyl-CoA" name="3-Oxooctanoyl-CoA"/>
  <speciesType id="3-Oxooctanoyl-[acp]" name="3-Oxooctanoyl-[acp]"/>
  <speciesType id="3-Oxopalmitoyl-CoA" name="3-Oxopalmitoyl-CoA"/>
  <speciesType id="3-Oxopimeloyl-CoA" name="3-Oxopimeloyl-CoA"/>
  <speciesType id="3-Oxopropanoate" name="3-Oxopropanoate"/>
  <speciesType id="3-Oxostearoyl-CoA" name="3-Oxostearoyl-CoA"/>
  <speciesType id="3-Oxostearoyl-[acp]" name="3-Oxostearoyl-[acp]"/>
  <speciesType id="3-Oxotetradecanoyl-CoA" name="3-Oxotetradecanoyl-CoA"/>
  <speciesType id="3-Oxotetradecanoyl-[acp]" name="3-Oxotetradecanoyl-[acp]"/>
  <speciesType id="3-Phospho-D-glycerate" name="3-Phospho-D-glycerate"/>
  <speciesType id="3-Phospho-D-glycerate_cytosol" name="3-Phospho-D-glycerate_cytosol"/>
  <speciesType id="3-Phospho-D-glyceroyl_phosphate" name="3-Phospho-D-glyceroyl_phosphate"/>
  <speciesType id="3-Sulfino-L-alanine" name="3-Sulfino-L-alanine"/>
  <speciesType id="3-Sulfinylpyruvate" name="3-Sulfinylpyruvate"/>
  <speciesType id="3-Sulfopyruvate" name="3-Sulfopyruvate"/>
  <speciesType id="3-methyl-1-hydroxybutylthiamine_diphosphate" name="3-methyl-1-hydroxybutylthiamine_diphosphate"/>
  <speciesType id="3alpha,7alpha,12alpha,24-Tetrahydroxy-5beta-cholestanoyl-CoA" name="3alpha,7alpha,12alpha,24-Tetrahydroxy-5beta-cholestanoyl-CoA"/>
  <speciesType id="3alpha,7alpha,12alpha-Trihydroxy-5beta-24-oxocholestanoyl-CoA" name="3alpha,7alpha,12alpha-Trihydroxy-5beta-24-oxocholestanoyl-CoA"/>
  <speciesType id="3alpha,7alpha,24-Trihydroxy-5beta-cholestanoyl-CoA" name="3alpha,7alpha,24-Trihydroxy-5beta-cholestanoyl-CoA"/>
  <speciesType id="3alpha,7alpha-Dihydroxy-5beta-24-oxocholestanoyl-CoA" name="3alpha,7alpha-Dihydroxy-5beta-24-oxocholestanoyl-CoA"/>
  <speciesType id="3alpha,7alpha-Dihydroxy-5beta-cholestanoyl-CoA" name="3alpha,7alpha-Dihydroxy-5beta-cholestanoyl-CoA"/>
  <speciesType id="4'-Hydroxyacetophenone" name="4'-Hydroxyacetophenone"/>
  <speciesType id="4-(Cytidine_5'-diphospho)-2-C-methyl-D-erythritol" name="4-(Cytidine_5'-diphospho)-2-C-methyl-D-erythritol"/>
  <speciesType id="4-Amino-2-methyl-5-phosphomethylpyrimidine" name="4-Amino-2-methyl-5-phosphomethylpyrimidine"/>
  <speciesType id="4-Amino-4-deoxychorismate" name="4-Amino-4-deoxychorismate"/>
  <speciesType id="4-Amino-5-hydroxymethyl-2-methylpyrimidine" name="4-Amino-5-hydroxymethyl-2-methylpyrimidine"/>
  <speciesType id="4-Amino-5-hydroxymethyl-2-methylpyrimidine_cytosol" name="4-Amino-5-hydroxymethyl-2-methylpyrimidine_cytosol"/>
  <speciesType id="4-Aminobenzoate" name="4-Aminobenzoate"/>
  <speciesType id="4-Aminobenzoate_cytosol" name="4-Aminobenzoate_cytosol"/>
  <speciesType id="4-Aminobutanoate" name="4-Aminobutanoate"/>
  <speciesType id="4-Coumaryl_alcohol" name="4-Coumaryl_alcohol"/>
  <speciesType id="4-Hydroxybenzoate" name="4-Hydroxybenzoate"/>
  <speciesType id="4-Hydroxybutanoic_acid" name="4-Hydroxybutanoic_acid"/>
  <speciesType id="4-Hydroxyphenylacetyl-CoA" name="4-Hydroxyphenylacetyl-CoA"/>
  <speciesType id="4-Hydroxyphenylacetylglycine" name="4-Hydroxyphenylacetylglycine"/>
  <speciesType id="4-Methyl-2-oxopentanoate" name="4-Methyl-2-oxopentanoate"/>
  <speciesType id="4-Methyl-5-(2-phosphoethyl)-thiazole" name="4-Methyl-5-(2-phosphoethyl)-thiazole"/>
  <speciesType id="4-Nitrophenol" name="4-Nitrophenol"/>
  <speciesType id="4-Nitrophenyl_phosphate" name="4-Nitrophenyl_phosphate"/>
  <speciesType id="4-Pyridoxate" name="4-Pyridoxate"/>
  <speciesType id="4-Trimethylammoniobutanal" name="4-Trimethylammoniobutanal"/>
  <speciesType id="4-carboxy-1-hydroxybutylthiamine_diphosphate" name="4-carboxy-1-hydroxybutylthiamine_diphosphate"/>
  <speciesType id="5'-Deoxyadenosine" name="5'-Deoxyadenosine"/>
  <speciesType id="5'-Methylthioadenosine" name="5'-Methylthioadenosine"/>
  <speciesType id="5'-Phosphoribosyl-N-formylglycinamide" name="5'-Phosphoribosyl-N-formylglycinamide"/>
  <speciesType id="5'-methylthioinosine" name="5'-methylthioinosine"/>
  <speciesType id="5'-methylthioinosine_cytosol" name="5'-methylthioinosine_cytosol"/>
  <speciesType id="5(S)-HETE" name="5(S)-HETE"/>
  <speciesType id="5(S)-HPETE" name="5(S)-HPETE"/>
  <speciesType id="5,10-Methenyltetrahydrofolate" name="5,10-Methenyltetrahydrofolate"/>
  <speciesType id="5,10-Methylenetetrahydrofolate" name="5,10-Methylenetetrahydrofolate"/>
  <speciesType id="5,10-methenyl-H4PteGlu(n)" name="5,10-methenyl-H4PteGlu(n)"/>
  <speciesType id="5,10-methylenetetrahydrofolate_polyglutamate" name="5,10-methylenetetrahydrofolate_polyglutamate"/>
  <speciesType id="5-(2-Hydroxyethyl)-4-methylthiazole" name="5-(2-Hydroxyethyl)-4-methylthiazole"/>
  <speciesType id="5-Aminolevulinate" name="5-Aminolevulinate"/>
  <speciesType id="5-FU" name="5-FU"/>
  <speciesType id="5-Formyltetrahydrofolate" name="5-Formyltetrahydrofolate"/>
  <speciesType id="5-Hydroxy-guaiacyl_lignin" name="5-Hydroxy-guaiacyl_lignin"/>
  <speciesType id="5-Hydroxyconiferyl_alcohol" name="5-Hydroxyconiferyl_alcohol"/>
  <speciesType id="5-Methyltetrahydrofolate" name="5-Methyltetrahydrofolate"/>
  <speciesType id="5-O-(1-Carboxyvinyl)-3-phosphoshikimate" name="5-O-(1-Carboxyvinyl)-3-phosphoshikimate"/>
  <speciesType id="5-Phospho-alpha-D-ribose_1-diphosphate" name="5-Phospho-alpha-D-ribose_1-diphosphate"/>
  <speciesType id="5-Phosphoribosylamine" name="5-Phosphoribosylamine"/>
  <speciesType id="5-methyltetrahydrofolate_polyglutamate" name="5-methyltetrahydrofolate_polyglutamate"/>
  <speciesType id="6-(alpha-D-Glucosaminyl)-1-phosphatidyl-1D-myo-inositol" name="6-(alpha-D-Glucosaminyl)-1-phosphatidyl-1D-myo-inositol"/>
  <speciesType id="6-(alpha-D-Glucosaminyl)-1-phosphatidyl-1D-myo-inositol_endoplasmic" name="6-(alpha-D-Glucosaminyl)-1-phosphatidyl-1D-myo-inositol_endoplasmic"/>
  <speciesType id="6-Mercaptopurin" name="6-Mercaptopurin"/>
  <speciesType id="6-Phospho-D-gluconate" name="6-Phospho-D-gluconate"/>
  <speciesType id="6-Pyruvoyltetrahydropterin" name="6-Pyruvoyltetrahydropterin"/>
  <speciesType id="8-Methoxykynurenate" name="8-Methoxykynurenate"/>
  <speciesType id="9-(5-Phospho-1-ribofuranosyl)-6-mercaptopurine" name="9-(5-Phospho-1-ribofuranosyl)-6-mercaptopurine"/>
  <speciesType id="ADP" name="ADP"/>
  <speciesType id="ADP-ribose" name="ADP-ribose"/>
  <speciesType id="ADP_cytosol" name="ADP_cytosol"/>
  <speciesType id="AMP" name="AMP"/>
  <speciesType id="ATP" name="ATP"/>
  <speciesType id="ATP_cytosol" name="ATP_cytosol"/>
  <speciesType id="Acetaldehyde" name="Acetaldehyde"/>
  <speciesType id="Acetate" name="Acetate"/>
  <speciesType id="Acetoacetate" name="Acetoacetate"/>
  <speciesType id="Acetoacetyl-CoA" name="Acetoacetyl-CoA"/>
  <speciesType id="Acetoacetyl-[acp]" name="Acetoacetyl-[acp]"/>
  <speciesType id="Acetyl-CoA" name="Acetyl-CoA"/>
  <speciesType id="Acetyl-CoA_endoplasmic" name="Acetyl-CoA_endoplasmic"/>
  <speciesType id="Acetyl-[acyl-carrier_protein]" name="Acetyl-[acyl-carrier_protein]"/>
  <speciesType id="Acetyl_adenylate" name="Acetyl_adenylate"/>
  <speciesType id="Acetyl_phosphate" name="Acetyl_phosphate"/>
  <speciesType id="Acetyl_phosphate_cytosol" name="Acetyl_phosphate_cytosol"/>
  <speciesType id="Acetylhistone" name="Acetylhistone"/>
  <speciesType id="Acetylpseudotropine" name="Acetylpseudotropine"/>
  <speciesType id="Acetyltropine" name="Acetyltropine"/>
  <speciesType id="Acyl-CoA" name="Acyl-CoA"/>
  <speciesType id="Acyl-carrier_protein" name="Acyl-carrier_protein"/>
  <speciesType id="Adenine" name="Adenine"/>
  <speciesType id="Adenine_cytosol" name="Adenine_cytosol"/>
  <speciesType id="Adenosine" name="Adenosine"/>
  <speciesType id="Adenosine_3',5'-bisphosphate" name="Adenosine_3',5'-bisphosphate"/>
  <speciesType id="Adenosine_cytosol" name="Adenosine_cytosol"/>
  <speciesType id="Agmatine" name="Agmatine"/>
  <speciesType id="Allantoate" name="Allantoate"/>
  <speciesType id="Aminofructose_6-phosphate" name="Aminofructose_6-phosphate"/>
  <speciesType id="Aminoimidazole_ribotide" name="Aminoimidazole_ribotide"/>
  <speciesType id="Androst-4-ene-3,17-dione" name="Androst-4-ene-3,17-dione"/>
  <speciesType id="Apo-[acyl-carrier-protein]" name="Apo-[acyl-carrier-protein]"/>
  <speciesType id="Apo-[carboxylase]" name="Apo-[carboxylase]"/>
  <speciesType id="Apocytochrome_c" name="Apocytochrome_c"/>
  <speciesType id="Aquacob(III)alamin" name="Aquacob(III)alamin"/>
  <speciesType id="Arsenate_ion" name="Arsenate_ion"/>
  <speciesType id="Arsenite" name="Arsenite"/>
  <speciesType id="Arsenite_cytosol" name="Arsenite_cytosol"/>
  <speciesType id="Ascorbate" name="Ascorbate"/>
  <speciesType id="Benzoyl_acetyl-CoA" name="Benzoyl_acetyl-CoA"/>
  <speciesType id="Biliverdin" name="Biliverdin"/>
  <speciesType id="Biopterin" name="Biopterin"/>
  <speciesType id="Biopterin_cytosol" name="Biopterin_cytosol"/>
  <speciesType id="Biotin" name="Biotin"/>
  <speciesType id="Biotin_cytosol" name="Biotin_cytosol"/>
  <speciesType id="But-2-enoyl-[acyl-carrier_protein]" name="But-2-enoyl-[acyl-carrier_protein]"/>
  <speciesType id="Butanal" name="Butanal"/>
  <speciesType id="Butanoyl-CoA" name="Butanoyl-CoA"/>
  <speciesType id="Butyryl-[acp]" name="Butyryl-[acp]"/>
  <speciesType id="C15810" name="C15810"/>
  <speciesType id="C15811" name="C15811"/>
  <speciesType id="C15812" name="C15812"/>
  <speciesType id="C15813" name="C15813"/>
  <speciesType id="C15814" name="C15814"/>
  <speciesType id="C15815" name="C15815"/>
  <speciesType id="C16466_c" name="C16466_c"/>
  <speciesType id="C16470_c" name="C16470_c"/>
  <speciesType id="C16471_c" name="C16471_c"/>
  <speciesType id="C16520_a" name="C16520_a"/>
  <speciesType id="C16520_er_endoplasmic" name="C16520_er_endoplasmic"/>
  <speciesType id="C16565_c" name="C16565_c"/>
  <speciesType id="C16614_c" name="C16614_c"/>
  <speciesType id="C16615_c" name="C16615_c"/>
  <speciesType id="C16618_c" name="C16618_c"/>
  <speciesType id="C16619_c" name="C16619_c"/>
  <speciesType id="C16633_c" name="C16633_c"/>
  <speciesType id="C16634_c" name="C16634_c"/>
  <speciesType id="C16636_a" name="C16636_a"/>
  <speciesType id="C16636_c" name="C16636_c"/>
  <speciesType id="C16636_n" name="C16636_n"/>
  <speciesType id="C16638_c" name="C16638_c"/>
  <speciesType id="C17202_c" name="C17202_c"/>
  <speciesType id="CDP" name="CDP"/>
  <speciesType id="CDP-choline" name="CDP-choline"/>
  <speciesType id="CDP-diacylglycerol" name="CDP-diacylglycerol"/>
  <speciesType id="CDP-ethanolamine" name="CDP-ethanolamine"/>
  <speciesType id="CMP" name="CMP"/>
  <speciesType id="CMP-2-aminoethylphosphonate" name="CMP-2-aminoethylphosphonate"/>
  <speciesType id="CMP-N-trimethyl-2-aminoethylphosphonate" name="CMP-N-trimethyl-2-aminoethylphosphonate"/>
  <speciesType id="CO" name="CO"/>
  <speciesType id="CO2" name="CO2"/>
  <speciesType id="CTP" name="CTP"/>
  <speciesType id="Cadaverine" name="Cadaverine"/>
  <speciesType id="Calcium" name="Calcium"/>
  <speciesType id="Calcium_cytosol" name="Calcium_cytosol"/>
  <speciesType id="Calcium_endoplasmic" name="Calcium_endoplasmic"/>
  <speciesType id="Calcium_food" name="Calcium_food"/>
  <speciesType id="Canavanine" name="Canavanine"/>
  <speciesType id="Carbamoyl_phosphate" name="Carbamoyl_phosphate"/>
  <speciesType id="Carboxybiotin-carboxyl-carrier_protein" name="Carboxybiotin-carboxyl-carrier_protein"/>
  <speciesType id="Cardiolipin" name="Cardiolipin"/>
  <speciesType id="Ceramide_2-aminoethylphosphonate" name="Ceramide_2-aminoethylphosphonate"/>
  <speciesType id="Ceramide_phosphoethanolamine" name="Ceramide_phosphoethanolamine"/>
  <speciesType id="Chenodeoxycholoyl-CoA" name="Chenodeoxycholoyl-CoA"/>
  <speciesType id="Chenodeoxyglycocholoyl-CoA" name="Chenodeoxyglycocholoyl-CoA"/>
  <speciesType id="Chitin" name="Chitin"/>
  <speciesType id="Cholesterol" name="Cholesterol"/>
  <speciesType id="Cholesterol_cytosol" name="Cholesterol_cytosol"/>
  <speciesType id="Cholesterol_ester" name="Cholesterol_ester"/>
  <speciesType id="Choline" name="Choline"/>
  <speciesType id="Choline_cytosol" name="Choline_cytosol"/>
  <speciesType id="Choline_phosphate" name="Choline_phosphate"/>
  <speciesType id="Choloyl-CoA" name="Choloyl-CoA"/>
  <speciesType id="Chorismate" name="Chorismate"/>
  <speciesType id="Citrate" name="Citrate"/>
  <speciesType id="Citrulline" name="Citrulline"/>
  <speciesType id="Citrulline_cytosol" name="Citrulline_cytosol"/>
  <speciesType id="Cl-" name="Cl-"/>
  <speciesType id="Cl-_cytosol" name="Cl-_cytosol"/>
  <speciesType id="CoA" name="CoA"/>
  <speciesType id="CoA_endoplasmic" name="CoA_endoplasmic"/>
  <speciesType id="Coniferyl_alcohol" name="Coniferyl_alcohol"/>
  <speciesType id="Copper" name="Copper"/>
  <speciesType id="Copper_cytosol" name="Copper_cytosol"/>
  <speciesType id="Copper_food" name="Copper_food"/>
  <speciesType id="Coproporphyrinogen_I" name="Coproporphyrinogen_I"/>
  <speciesType id="Coproporphyrinogen_III" name="Coproporphyrinogen_III"/>
  <speciesType id="Crotonoyl-CoA" name="Crotonoyl-CoA"/>
  <speciesType id="Cyanide" name="Cyanide"/>
  <speciesType id="Cyanuric_acid" name="Cyanuric_acid"/>
  <speciesType id="Cyclobutadipyrimidine" name="Cyclobutadipyrimidine"/>
  <speciesType id="Cyclopropylamine" name="Cyclopropylamine"/>
  <speciesType id="Cyromazine" name="Cyromazine"/>
  <speciesType id="Cys-Gly" name="Cys-Gly"/>
  <speciesType id="Cysteamine" name="Cysteamine"/>
  <speciesType id="Cytidine" name="Cytidine"/>
  <speciesType id="Cytidine_cytosol" name="Cytidine_cytosol"/>
  <speciesType id="Cytochrome_c" name="Cytochrome_c"/>
  <speciesType id="Cytochrome_c_oxidized" name="Cytochrome_c_oxidized"/>
  <speciesType id="D-4'-Phosphopantothenate" name="D-4'-Phosphopantothenate"/>
  <speciesType id="D-4-Hydroxy-2-oxoglutarate" name="D-4-Hydroxy-2-oxoglutarate"/>
  <speciesType id="D-Erythrose_4-phosphate" name="D-Erythrose_4-phosphate"/>
  <speciesType id="D-Erythrose_4-phosphate_cytosol" name="D-Erythrose_4-phosphate_cytosol"/>
  <speciesType id="D-Fructose" name="D-Fructose"/>
  <speciesType id="D-Fructose_1,6-bisphosphate" name="D-Fructose_1,6-bisphosphate"/>
  <speciesType id="D-Fructose_1-phosphate" name="D-Fructose_1-phosphate"/>
  <speciesType id="D-Fructose_6-phosphate" name="D-Fructose_6-phosphate"/>
  <speciesType id="D-Fructose_cytosol" name="D-Fructose_cytosol"/>
  <speciesType id="D-Galactose" name="D-Galactose"/>
  <speciesType id="D-Galactose_1-phosphate" name="D-Galactose_1-phosphate"/>
  <speciesType id="D-Gluconic_acid" name="D-Gluconic_acid"/>
  <speciesType id="D-Gluconic_acid_cytosol" name="D-Gluconic_acid_cytosol"/>
  <speciesType id="D-Glucono-1,5-lactone_6-phosphate" name="D-Glucono-1,5-lactone_6-phosphate"/>
  <speciesType id="D-Glucosamine" name="D-Glucosamine"/>
  <speciesType id="D-Glucosamine_6-phosphate" name="D-Glucosamine_6-phosphate"/>
  <speciesType id="D-Glucose" name="D-Glucose"/>
  <speciesType id="D-Glucose_1,6-bisphosphate" name="D-Glucose_1,6-bisphosphate"/>
  <speciesType id="D-Glucose_1-phosphate" name="D-Glucose_1-phosphate"/>
  <speciesType id="D-Glucose_6-phosphate" name="D-Glucose_6-phosphate"/>
  <speciesType id="D-Glucose_cytosol" name="D-Glucose_cytosol"/>
  <speciesType id="D-Glyceraldehyde" name="D-Glyceraldehyde"/>
  <speciesType id="D-Mannose" name="D-Mannose"/>
  <speciesType id="D-Mannose_1-phosphate" name="D-Mannose_1-phosphate"/>
  <speciesType id="D-Mannose_6-phosphate" name="D-Mannose_6-phosphate"/>
  <speciesType id="D-Ribose_5-phosphate" name="D-Ribose_5-phosphate"/>
  <speciesType id="D-Ribose_5-phosphate_cytosol" name="D-Ribose_5-phosphate_cytosol"/>
  <speciesType id="D-Ribulose_5-phosphate" name="D-Ribulose_5-phosphate"/>
  <speciesType id="D-Ribulose_5-phosphate_cytosol" name="D-Ribulose_5-phosphate_cytosol"/>
  <speciesType id="D-Sedoheptulose_1,7-bisphosphate" name="D-Sedoheptulose_1,7-bisphosphate"/>
  <speciesType id="D-Sedoheptulose_7-phosphate" name="D-Sedoheptulose_7-phosphate"/>
  <speciesType id="D-Tagatose_1,6-bisphosphate" name="D-Tagatose_1,6-bisphosphate"/>
  <speciesType id="D-Tagatose_6-phosphate" name="D-Tagatose_6-phosphate"/>
  <speciesType id="D-Xylulose_5-phosphate" name="D-Xylulose_5-phosphate"/>
  <speciesType id="D-myo-Inositol_1,4,5-trisphosphate" name="D-myo-Inositol_1,4,5-trisphosphate"/>
  <speciesType id="DNA" name="DNA"/>
  <speciesType id="Deamino-NAD+" name="Deamino-NAD+"/>
  <speciesType id="Decanoyl-CoA" name="Decanoyl-CoA"/>
  <speciesType id="Decanoyl-[acp]" name="Decanoyl-[acp]"/>
  <speciesType id="Dehydrodolichol_diphosphate" name="Dehydrodolichol_diphosphate"/>
  <speciesType id="Deoxyadenosine" name="Deoxyadenosine"/>
  <speciesType id="Deoxycytidine" name="Deoxycytidine"/>
  <speciesType id="Deoxyinosine" name="Deoxyinosine"/>
  <speciesType id="Deoxyuridine" name="Deoxyuridine"/>
  <speciesType id="Deoxyuridine_cytosol" name="Deoxyuridine_cytosol"/>
  <speciesType id="Dephospho-CoA" name="Dephospho-CoA"/>
  <speciesType id="Diacylglyceryl-2-aminoethylphosphonate" name="Diacylglyceryl-2-aminoethylphosphonate"/>
  <speciesType id="Dihydroceramide" name="Dihydroceramide"/>
  <speciesType id="Dihydrofolate" name="Dihydrofolate"/>
  <speciesType id="Dihydrolipoamide" name="Dihydrolipoamide"/>
  <speciesType id="Dihydrolipoate" name="Dihydrolipoate"/>
  <speciesType id="Dihydrolipoylprotein" name="Dihydrolipoylprotein"/>
  <speciesType id="Dihydroneopterin_phosphate" name="Dihydroneopterin_phosphate"/>
  <speciesType id="Dihydroorotate_cytosol" name="Dihydroorotate_cytosol"/>
  <speciesType id="Dihydropteroate" name="Dihydropteroate"/>
  <speciesType id="Dimethyl_sulfide" name="Dimethyl_sulfide"/>
  <speciesType id="Dimethylallyl_diphosphate" name="Dimethylallyl_diphosphate"/>
  <speciesType id="Dipeptide" name="Dipeptide"/>
  <speciesType id="Dipeptide_endoplasmic" name="Dipeptide_endoplasmic"/>
  <speciesType id="Dipeptide_food" name="Dipeptide_food"/>
  <speciesType id="Dodecanoic_acid" name="Dodecanoic_acid"/>
  <speciesType id="Dodecanoic_acid_cytosol" name="Dodecanoic_acid_cytosol"/>
  <speciesType id="Dodecanoyl-[acyl-carrier_protein]" name="Dodecanoyl-[acyl-carrier_protein]"/>
  <speciesType id="Dolichol" name="Dolichol"/>
  <speciesType id="Dolichyl_beta-D-glucosyl_phosphate" name="Dolichyl_beta-D-glucosyl_phosphate"/>
  <speciesType id="Dolichyl_beta-D-glucosyl_phosphate_endoplasmic" name="Dolichyl_beta-D-glucosyl_phosphate_endoplasmic"/>
  <speciesType id="Dolichyl_diphosphate" name="Dolichyl_diphosphate"/>
  <speciesType id="Dolichyl_diphosphate_endoplasmic" name="Dolichyl_diphosphate_endoplasmic"/>
  <speciesType id="Dolichyl_diphosphooligosaccharide" name="Dolichyl_diphosphooligosaccharide"/>
  <speciesType id="Dolichyl_diphosphooligosaccharide_endoplasmic" name="Dolichyl_diphosphooligosaccharide_endoplasmic"/>
  <speciesType id="Dolichyl_phosphate" name="Dolichyl_phosphate"/>
  <speciesType id="Dolichyl_phosphate_D-mannose" name="Dolichyl_phosphate_D-mannose"/>
  <speciesType id="Dolichyl_phosphate_D-mannose_endoplasmic" name="Dolichyl_phosphate_D-mannose_endoplasmic"/>
  <speciesType id="Dolichyl_phosphate_endoplasmic" name="Dolichyl_phosphate_endoplasmic"/>
  <speciesType id="Enzyme_N6-(dihydrolipoyl)lysine" name="Enzyme_N6-(dihydrolipoyl)lysine"/>
  <speciesType id="Enzyme_N6-(lipoyl)lysine" name="Enzyme_N6-(lipoyl)lysine"/>
  <speciesType id="EtN-P6-ManAlpha1-2ManAlpha1-2ManAlpha1-6ManAlpha1-4GlcN-PI-Palm" name="EtN-P6-ManAlpha1-2ManAlpha1-2ManAlpha1-6ManAlpha1-4GlcN-PI-Palm"/>
  <speciesType id="EtN-P6-ManAlpha1-2ManAlpha1-2ManAlpha1-6ManAlpha1-4GlcN-PI-Palm_endoplasmic" name="EtN-P6-ManAlpha1-2ManAlpha1-2ManAlpha1-6ManAlpha1-4GlcN-PI-Palm_endoplasmic"/>
  <speciesType id="EtN-P6-ManAlpha1-2ManAlpha1-6ManAlpha1-4GlcN-PI-Palm" name="EtN-P6-ManAlpha1-2ManAlpha1-6ManAlpha1-4GlcN-PI-Palm"/>
  <speciesType id="EtN-P6-ManAlpha1-2ManAlpha1-6ManAlpha1-4GlcN-PI-Palm_endoplasmic" name="EtN-P6-ManAlpha1-2ManAlpha1-6ManAlpha1-4GlcN-PI-Palm_endoplasmic"/>
  <speciesType id="Ethanolamine" name="Ethanolamine"/>
  <speciesType id="Ethanolamine_cytosol" name="Ethanolamine_cytosol"/>
  <speciesType id="Ethanolamine_phosphate" name="Ethanolamine_phosphate"/>
  <speciesType id="Ethylene_oxide" name="Ethylene_oxide"/>
  <speciesType id="FAD" name="FAD"/>
  <speciesType id="FADH2" name="FADH2"/>
  <speciesType id="FMN" name="FMN"/>
  <speciesType id="Fatty_acid" name="Fatty_acid"/>
  <speciesType id="Fatty_acid_PL_ACP" name="Fatty_acid_PL_ACP"/>
  <speciesType id="Fe-S-protein" name="Fe-S-protein"/>
  <speciesType id="Fe-S_complex" name="Fe-S_complex"/>
  <speciesType id="Fe-S_complex_endoplasmic" name="Fe-S_complex_endoplasmic"/>
  <speciesType id="Fe2+" name="Fe2+"/>
  <speciesType id="Fe2+_cytosol" name="Fe2+_cytosol"/>
  <speciesType id="Fe2+_endoplasmic" name="Fe2+_endoplasmic"/>
  <speciesType id="Fe2+_food" name="Fe2+_food"/>
  <speciesType id="Ferricytochrome_b1" name="Ferricytochrome_b1"/>
  <speciesType id="Ferricytochrome_b5" name="Ferricytochrome_b5"/>
  <speciesType id="Ferricytochrome_b5_endoplasmic" name="Ferricytochrome_b5_endoplasmic"/>
  <speciesType id="Ferricytochrome_c" name="Ferricytochrome_c"/>
  <speciesType id="Ferriprotoporphyrin_IX" name="Ferriprotoporphyrin_IX"/>
  <speciesType id="Ferriprotoporphyrin_IX_food" name="Ferriprotoporphyrin_IX_food"/>
  <speciesType id="Ferrocytochrome_b1" name="Ferrocytochrome_b1"/>
  <speciesType id="Ferrocytochrome_b5" name="Ferrocytochrome_b5"/>
  <speciesType id="Ferrocytochrome_b5_endoplasmic" name="Ferrocytochrome_b5_endoplasmic"/>
  <speciesType id="Ferrocytochrome_c" name="Ferrocytochrome_c"/>
  <speciesType id="Folate" name="Folate"/>
  <speciesType id="Folate_cytosol" name="Folate_cytosol"/>
  <speciesType id="Formaldehyde" name="Formaldehyde"/>
  <speciesType id="Formamidopyrimidine_nucleoside_triphosphate" name="Formamidopyrimidine_nucleoside_triphosphate"/>
  <speciesType id="Formate" name="Formate"/>
  <speciesType id="Formate_cytosol" name="Formate_cytosol"/>
  <speciesType id="Fumarate" name="Fumarate"/>
  <speciesType id="Fumarate_cytosol" name="Fumarate_cytosol"/>
  <speciesType id="G00005_c" name="G00005_c"/>
  <speciesType id="G00008_a" name="G00008_a"/>
  <speciesType id="G00008_c" name="G00008_c"/>
  <speciesType id="G00008_er_endoplasmic" name="G00008_er_endoplasmic"/>
  <speciesType id="G00009_a" name="G00009_a"/>
  <speciesType id="G00009_er_endoplasmic" name="G00009_er_endoplasmic"/>
  <speciesType id="G00143_c" name="G00143_c"/>
  <speciesType id="G00145_c" name="G00145_c"/>
  <speciesType id="G00145_er_endoplasmic" name="G00145_er_endoplasmic"/>
  <speciesType id="G00147_c" name="G00147_c"/>
  <speciesType id="G00148_c" name="G00148_c"/>
  <speciesType id="G10526_c" name="G10526_c"/>
  <speciesType id="G10595_c" name="G10595_c"/>
  <speciesType id="G10596_c" name="G10596_c"/>
  <speciesType id="G10597_c" name="G10597_c"/>
  <speciesType id="G10598_c" name="G10598_c"/>
  <speciesType id="G10599_c" name="G10599_c"/>
  <speciesType id="GDP" name="GDP"/>
  <speciesType id="GDP-4-dehydro-6-deoxy-D-mannose" name="GDP-4-dehydro-6-deoxy-D-mannose"/>
  <speciesType id="GDP-L-fucose" name="GDP-L-fucose"/>
  <speciesType id="GDP-L-galactose" name="GDP-L-galactose"/>
  <speciesType id="GDP-L-gulose" name="GDP-L-gulose"/>
  <speciesType id="GDP-mannose" name="GDP-mannose"/>
  <speciesType id="GDP-mannose_endoplasmic" name="GDP-mannose_endoplasmic"/>
  <speciesType id="GDP_endoplasmic" name="GDP_endoplasmic"/>
  <speciesType id="GMP" name="GMP"/>
  <speciesType id="GMP_endoplasmic" name="GMP_endoplasmic"/>
  <speciesType id="GPI-protein" name="GPI-protein"/>
  <speciesType id="GPI-protein_endoplasmic" name="GPI-protein_endoplasmic"/>
  <speciesType id="GTP" name="GTP"/>
  <speciesType id="Genistein" name="Genistein"/>
  <speciesType id="Geranyl_diphosphate" name="Geranyl_diphosphate"/>
  <speciesType id="Geranylgeranyl_diphosphate" name="Geranylgeranyl_diphosphate"/>
  <speciesType id="Glucosylceramide" name="Glucosylceramide"/>
  <speciesType id="Glutaminyl-tRNA" name="Glutaminyl-tRNA"/>
  <speciesType id="Glutaredoxin" name="Glutaredoxin"/>
  <speciesType id="Glutaredoxin_disulfide" name="Glutaredoxin_disulfide"/>
  <speciesType id="Glutaryl-CoA" name="Glutaryl-CoA"/>
  <speciesType id="Glutathione" name="Glutathione"/>
  <speciesType id="Glutathione_disulfide" name="Glutathione_disulfide"/>
  <speciesType id="Glutathione_disulfide_cytosol" name="Glutathione_disulfide_cytosol"/>
  <speciesType id="Glycerol" name="Glycerol"/>
  <speciesType id="Glycerol_cytosol" name="Glycerol_cytosol"/>
  <speciesType id="Glycerone_phosphate" name="Glycerone_phosphate"/>
  <speciesType id="Glycerone_phosphate_cytosol" name="Glycerone_phosphate_cytosol"/>
  <speciesType id="Glycine" name="Glycine"/>
  <speciesType id="Glycine_cytosol" name="Glycine_cytosol"/>
  <speciesType id="Glycine_food" name="Glycine_food"/>
  <speciesType id="Glycolaldehyde" name="Glycolaldehyde"/>
  <speciesType id="Glycoprotein_with_the_oligosaccharide_chain_attached_by_N-glycosyllinkage_to_protein_L-asparagine" name="Glycoprotein_with_the_oligosaccharide_chain_attached_by_N-glycosyllinkage_to_protein_L-asparagine"/>
  <speciesType id="Glycoprotein_with_the_oligosaccharide_chain_attached_by_N-glycosyllinkage_to_protein_L-asparagine_endoplasmic" name="Glycoprotein_with_the_oligosaccharide_chain_attached_by_N-glycosyllinkage_to_protein_L-asparagine_endoplasmic"/>
  <speciesType id="Glycyl-tRNA(Gly)" name="Glycyl-tRNA(Gly)"/>
  <speciesType id="Glycylpeptide" name="Glycylpeptide"/>
  <speciesType id="Guaiacyl_lignin" name="Guaiacyl_lignin"/>
  <speciesType id="Guanine" name="Guanine"/>
  <speciesType id="Guanine_cytosol" name="Guanine_cytosol"/>
  <speciesType id="Guanosine" name="Guanosine"/>
  <speciesType id="Guanosine_3',5'-bis(diphosphate)" name="Guanosine_3',5'-bis(diphosphate)"/>
  <speciesType id="Guanosine_3'-diphosphate_5'-triphosphate" name="Guanosine_3'-diphosphate_5'-triphosphate"/>
  <speciesType id="Guanosine_cytosol" name="Guanosine_cytosol"/>
  <speciesType id="H+" name="H+"/>
  <speciesType id="H+-pumped" name="H+-pumped"/>
  <speciesType id="H+_cytosol" name="H+_cytosol"/>
  <speciesType id="H+_endoplasmic" name="H+_endoplasmic"/>
  <speciesType id="H+_food" name="H+_food"/>
  <speciesType id="H2O" name="H2O"/>
  <speciesType id="H2O2" name="H2O2"/>
  <speciesType id="H2O2_food" name="H2O2_food"/>
  <speciesType id="H2O_endoplasmic" name="H2O_endoplasmic"/>
  <speciesType id="H2O_food" name="H2O_food"/>
  <speciesType id="HCO3-" name="HCO3-"/>
  <speciesType id="HCO3-_cytosol" name="HCO3-_cytosol"/>
  <speciesType id="HO-" name="HO-"/>
  <speciesType id="Heme" name="Heme"/>
  <speciesType id="Heme_A" name="Heme_A"/>
  <speciesType id="Heme_O" name="Heme_O"/>
  <speciesType id="Hemozoin_food" name="Hemozoin_food"/>
  <speciesType id="Hexadecanoic_acid" name="Hexadecanoic_acid"/>
  <speciesType id="Hexadecanoic_acid_cytosol" name="Hexadecanoic_acid_cytosol"/>
  <speciesType id="Hexadecanoyl-[acp]" name="Hexadecanoyl-[acp]"/>
  <speciesType id="Hexadecanoyl-[acp]_endoplasmic" name="Hexadecanoyl-[acp]_endoplasmic"/>
  <speciesType id="Hexanoyl-CoA" name="Hexanoyl-CoA"/>
  <speciesType id="Hexanoyl-[acp]" name="Hexanoyl-[acp]"/>
  <speciesType id="Histone-L-lysine" name="Histone-L-lysine"/>
  <speciesType id="Histone_N6-methyl-L-lysine" name="Histone_N6-methyl-L-lysine"/>
  <speciesType id="Holo-[carboxylase]" name="Holo-[carboxylase]"/>
  <speciesType id="Hordenine" name="Hordenine"/>
  <speciesType id="Hydrogen" name="Hydrogen"/>
  <speciesType id="Hydroquinone" name="Hydroquinone"/>
  <speciesType id="Hydroxyacetone" name="Hydroxyacetone"/>
  <speciesType id="Hydroxymethylbilane" name="Hydroxymethylbilane"/>
  <speciesType id="Hypoxanthine" name="Hypoxanthine"/>
  <speciesType id="Hypoxanthine_cytosol" name="Hypoxanthine_cytosol"/>
  <speciesType id="IDP" name="IDP"/>
  <speciesType id="IDP_endoplasmic" name="IDP_endoplasmic"/>
  <speciesType id="IMP" name="IMP"/>
  <speciesType id="IMP_endoplasmic" name="IMP_endoplasmic"/>
  <speciesType id="ITP" name="ITP"/>
  <speciesType id="Iminoerythrose_4-phosphate" name="Iminoerythrose_4-phosphate"/>
  <speciesType id="Iminoglycine" name="Iminoglycine"/>
  <speciesType id="Inosine" name="Inosine"/>
  <speciesType id="Inosine_cytosol" name="Inosine_cytosol"/>
  <speciesType id="Inositol_1-phosphate" name="Inositol_1-phosphate"/>
  <speciesType id="Isocitrate" name="Isocitrate"/>
  <speciesType id="Isopentenyl_diphosphate" name="Isopentenyl_diphosphate"/>
  <speciesType id="L-1-Pyrroline-3-hydroxy-5-carboxylate" name="L-1-Pyrroline-3-hydroxy-5-carboxylate"/>
  <speciesType id="L-2-Amino-3-oxobutanoic_acid" name="L-2-Amino-3-oxobutanoic_acid"/>
  <speciesType id="L-Alanine" name="L-Alanine"/>
  <speciesType id="L-Alanine_cytosol" name="L-Alanine_cytosol"/>
  <speciesType id="L-Alanine_food" name="L-Alanine_food"/>
  <speciesType id="L-Alanyl-tRNA" name="L-Alanyl-tRNA"/>
  <speciesType id="L-Arginine" name="L-Arginine"/>
  <speciesType id="L-Arginine_cytosol" name="L-Arginine_cytosol"/>
  <speciesType id="L-Arginine_food" name="L-Arginine_food"/>
  <speciesType id="L-Arginyl-tRNA(Arg)" name="L-Arginyl-tRNA(Arg)"/>
  <speciesType id="L-Asparagine" name="L-Asparagine"/>
  <speciesType id="L-Asparagine_cytosol" name="L-Asparagine_cytosol"/>
  <speciesType id="L-Asparagine_food" name="L-Asparagine_food"/>
  <speciesType id="L-Asparaginyl-tRNA(Asn)" name="L-Asparaginyl-tRNA(Asn)"/>
  <speciesType id="L-Aspartate" name="L-Aspartate"/>
  <speciesType id="L-Aspartate_cytosol" name="L-Aspartate_cytosol"/>
  <speciesType id="L-Aspartate_food" name="L-Aspartate_food"/>
  <speciesType id="L-Aspartyl-tRNA(Asp)" name="L-Aspartyl-tRNA(Asp)"/>
  <speciesType id="L-Canaline" name="L-Canaline"/>
  <speciesType id="L-Citrulline" name="L-Citrulline"/>
  <speciesType id="L-Cystathionine" name="L-Cystathionine"/>
  <speciesType id="L-Cysteate" name="L-Cysteate"/>
  <speciesType id="L-Cysteine" name="L-Cysteine"/>
  <speciesType id="L-Cysteine_cytosol" name="L-Cysteine_cytosol"/>
  <speciesType id="L-Cysteine_food" name="L-Cysteine_food"/>
  <speciesType id="L-Cysteinyl-tRNA(Cys)" name="L-Cysteinyl-tRNA(Cys)"/>
  <speciesType id="L-Galactono-1,4-lactone" name="L-Galactono-1,4-lactone"/>
  <speciesType id="L-Galactose" name="L-Galactose"/>
  <speciesType id="L-Glutamate" name="L-Glutamate"/>
  <speciesType id="L-Glutamate_5-semialdehyde" name="L-Glutamate_5-semialdehyde"/>
  <speciesType id="L-Glutamate_cytosol" name="L-Glutamate_cytosol"/>
  <speciesType id="L-Glutamate_food" name="L-Glutamate_food"/>
  <speciesType id="L-Glutamine" name="L-Glutamine"/>
  <speciesType id="L-Glutamine_cytosol" name="L-Glutamine_cytosol"/>
  <speciesType id="L-Glutamine_food" name="L-Glutamine_food"/>
  <speciesType id="L-Glutamyl-tRNA(Gln)" name="L-Glutamyl-tRNA(Gln)"/>
  <speciesType id="L-Glutamyl-tRNA(Glu)" name="L-Glutamyl-tRNA(Glu)"/>
  <speciesType id="L-Histidine" name="L-Histidine"/>
  <speciesType id="L-Histidine_cytosol" name="L-Histidine_cytosol"/>
  <speciesType id="L-Histidine_food" name="L-Histidine_food"/>
  <speciesType id="L-Histidyl-tRNA(His)" name="L-Histidyl-tRNA(His)"/>
  <speciesType id="L-Homocysteine" name="L-Homocysteine"/>
  <speciesType id="L-Homocysteine_cytosol" name="L-Homocysteine_cytosol"/>
  <speciesType id="L-Isoleucine" name="L-Isoleucine"/>
  <speciesType id="L-Isoleucine_cytosol" name="L-Isoleucine_cytosol"/>
  <speciesType id="L-Isoleucine_food" name="L-Isoleucine_food"/>
  <speciesType id="L-Isoleucyl-tRNA(Ile)" name="L-Isoleucyl-tRNA(Ile)"/>
  <speciesType id="L-Leucine" name="L-Leucine"/>
  <speciesType id="L-Leucine_cytosol" name="L-Leucine_cytosol"/>
  <speciesType id="L-Leucine_food" name="L-Leucine_food"/>
  <speciesType id="L-Leucyl-tRNA" name="L-Leucyl-tRNA"/>
  <speciesType id="L-Lysine" name="L-Lysine"/>
  <speciesType id="L-Lysine_cytosol" name="L-Lysine_cytosol"/>
  <speciesType id="L-Lysine_food" name="L-Lysine_food"/>
  <speciesType id="L-Lysyl-tRNA" name="L-Lysyl-tRNA"/>
  <speciesType id="L-Methionine" name="L-Methionine"/>
  <speciesType id="L-Methionine_cytosol" name="L-Methionine_cytosol"/>
  <speciesType id="L-Methionine_food" name="L-Methionine_food"/>
  <speciesType id="L-Methionyl-tRNA" name="L-Methionyl-tRNA"/>
  <speciesType id="L-Ornithine" name="L-Ornithine"/>
  <speciesType id="L-Ornithine_cytosol" name="L-Ornithine_cytosol"/>
  <speciesType id="L-Phenylalanine" name="L-Phenylalanine"/>
  <speciesType id="L-Phenylalanine_cytosol" name="L-Phenylalanine_cytosol"/>
  <speciesType id="L-Phenylalanine_food" name="L-Phenylalanine_food"/>
  <speciesType id="L-Phenylalanyl-tRNA(Phe)" name="L-Phenylalanyl-tRNA(Phe)"/>
  <speciesType id="L-Proline" name="L-Proline"/>
  <speciesType id="L-Proline_cytosol" name="L-Proline_cytosol"/>
  <speciesType id="L-Proline_food" name="L-Proline_food"/>
  <speciesType id="L-Prolyl-tRNA(Pro)" name="L-Prolyl-tRNA(Pro)"/>
  <speciesType id="L-Selenocysteinyl-tRNA" name="L-Selenocysteinyl-tRNA"/>
  <speciesType id="L-Serine" name="L-Serine"/>
  <speciesType id="L-Serine_cytosol" name="L-Serine_cytosol"/>
  <speciesType id="L-Serine_food" name="L-Serine_food"/>
  <speciesType id="L-Seryl-tRNA" name="L-Seryl-tRNA"/>
  <speciesType id="L-Seryl-tRNA(Ser)" name="L-Seryl-tRNA(Ser)"/>
  <speciesType id="L-Threonine" name="L-Threonine"/>
  <speciesType id="L-Threonine_cytosol" name="L-Threonine_cytosol"/>
  <speciesType id="L-Threonine_food" name="L-Threonine_food"/>
  <speciesType id="L-Threonyl-tRNA(Thr)" name="L-Threonyl-tRNA(Thr)"/>
  <speciesType id="L-Tryptophan" name="L-Tryptophan"/>
  <speciesType id="L-Tryptophan_cytosol" name="L-Tryptophan_cytosol"/>
  <speciesType id="L-Tryptophan_food" name="L-Tryptophan_food"/>
  <speciesType id="L-Tryptophanyl-tRNA(Trp)" name="L-Tryptophanyl-tRNA(Trp)"/>
  <speciesType id="L-Tyrosine" name="L-Tyrosine"/>
  <speciesType id="L-Tyrosine_cytosol" name="L-Tyrosine_cytosol"/>
  <speciesType id="L-Tyrosine_food" name="L-Tyrosine_food"/>
  <speciesType id="L-Tyrosyl-tRNA(Tyr)" name="L-Tyrosyl-tRNA(Tyr)"/>
  <speciesType id="L-Valine" name="L-Valine"/>
  <speciesType id="L-Valine_cytosol" name="L-Valine_cytosol"/>
  <speciesType id="L-Valine_food" name="L-Valine_food"/>
  <speciesType id="L-Valyl-tRNA(Val)" name="L-Valyl-tRNA(Val)"/>
  <speciesType id="L-erythro-4-Hydroxyglutamate" name="L-erythro-4-Hydroxyglutamate"/>
  <speciesType id="Lauroyl-CoA" name="Lauroyl-CoA"/>
  <speciesType id="Licoisoflavone_A" name="Licoisoflavone_A"/>
  <speciesType id="Linoleate" name="Linoleate"/>
  <speciesType id="Linoleate_cytosol" name="Linoleate_cytosol"/>
  <speciesType id="Linoleoyl-CoA" name="Linoleoyl-CoA"/>
  <speciesType id="Linoleoyl-[acyl-carrier_protein]" name="Linoleoyl-[acyl-carrier_protein]"/>
  <speciesType id="Lipid" name="Lipid"/>
  <speciesType id="Lipid-linked_oligosaccharide" name="Lipid-linked_oligosaccharide"/>
  <speciesType id="Lipid_hydroperoxide" name="Lipid_hydroperoxide"/>
  <speciesType id="Lipoamide" name="Lipoamide"/>
  <speciesType id="Lipoate" name="Lipoate"/>
  <speciesType id="Lipoate_cytosol" name="Lipoate_cytosol"/>
  <speciesType id="Lipoyl-AMP" name="Lipoyl-AMP"/>
  <speciesType id="Lipoyl-[acp]" name="Lipoyl-[acp]"/>
  <speciesType id="Luteone" name="Luteone"/>
  <speciesType id="Magnesium" name="Magnesium"/>
  <speciesType id="Magnesium_cytosol" name="Magnesium_cytosol"/>
  <speciesType id="Magnesium_food" name="Magnesium_food"/>
  <speciesType id="Maleamate" name="Maleamate"/>
  <speciesType id="Maleic_acid" name="Maleic_acid"/>
  <speciesType id="Malonyl-CoA" name="Malonyl-CoA"/>
  <speciesType id="Malonyl-[acyl-carrier_protein]" name="Malonyl-[acyl-carrier_protein]"/>
  <speciesType id="ManAlpha1-2ManAlpha1-2ManAlpha1-6ManAlpha1-4GlcN-PI-Palm_endoplasmic" name="ManAlpha1-2ManAlpha1-2ManAlpha1-6ManAlpha1-4GlcN-PI-Palm_endoplasmic"/>
  <speciesType id="ManAlpha1-2ManAlpha1-6ManAlpha1-4GlcN-PI-Palm" name="ManAlpha1-2ManAlpha1-6ManAlpha1-4GlcN-PI-Palm"/>
  <speciesType id="ManAlpha1-2ManAlpha1-6ManAlpha1-4GlcN-PI-Palm_endoplasmic" name="ManAlpha1-2ManAlpha1-6ManAlpha1-4GlcN-PI-Palm_endoplasmic"/>
  <speciesType id="Mercaptopyruvate" name="Mercaptopyruvate"/>
  <speciesType id="Methanol" name="Methanol"/>
  <speciesType id="Methylcobalamin" name="Methylcobalamin"/>
  <speciesType id="Methylglyoxal" name="Methylglyoxal"/>
  <speciesType id="Monodehydroascorbate" name="Monodehydroascorbate"/>
  <speciesType id="N(pi)-Methyl-L-histidine" name="N(pi)-Methyl-L-histidine"/>
  <speciesType id="N,N'-Diacetylchitobiosyldiphosphodolichol" name="N,N'-Diacetylchitobiosyldiphosphodolichol"/>
  <speciesType id="N,N-Dimethylglycine" name="N,N-Dimethylglycine"/>
  <speciesType id="N-Acetyl-D-glucosamine" name="N-Acetyl-D-glucosamine"/>
  <speciesType id="N-Acetyl-D-glucosamine_1-phosphate" name="N-Acetyl-D-glucosamine_1-phosphate"/>
  <speciesType id="N-Acetyl-D-glucosamine_6-phosphate" name="N-Acetyl-D-glucosamine_6-phosphate"/>
  <speciesType id="N-Acetyl-D-glucosaminide" name="N-Acetyl-D-glucosaminide"/>
  <speciesType id="N-Acetyl-D-glucosaminyldiphosphodolichol" name="N-Acetyl-D-glucosaminyldiphosphodolichol"/>
  <speciesType id="N-Acetyl-D-glucosaminylphosphatidylinositol" name="N-Acetyl-D-glucosaminylphosphatidylinositol"/>
  <speciesType id="N-Acetyl-D-mannosamine" name="N-Acetyl-D-mannosamine"/>
  <speciesType id="N-Acetyl-D-mannosamine_6-phosphate" name="N-Acetyl-D-mannosamine_6-phosphate"/>
  <speciesType id="N-Acetyl-L-glutamate" name="N-Acetyl-L-glutamate"/>
  <speciesType id="N-Acetyl-L-glutamate_5-semialdehyde" name="N-Acetyl-L-glutamate_5-semialdehyde"/>
  <speciesType id="N-Acetyl-alpha-D-glucosamine_1-phosphate" name="N-Acetyl-alpha-D-glucosamine_1-phosphate"/>
  <speciesType id="N-Acetylneuraminate" name="N-Acetylneuraminate"/>
  <speciesType id="N-Acetylornithine" name="N-Acetylornithine"/>
  <speciesType id="N-Acylsphingosine" name="N-Acylsphingosine"/>
  <speciesType id="N-Carbamoyl-L-aspartate" name="N-Carbamoyl-L-aspartate"/>
  <speciesType id="N-Carbamoylputrescine" name="N-Carbamoylputrescine"/>
  <speciesType id="N-Cyclopropylammelide" name="N-Cyclopropylammelide"/>
  <speciesType id="N-Cyclopropylammeline" name="N-Cyclopropylammeline"/>
  <speciesType id="N-D-Ribosylpurine" name="N-D-Ribosylpurine"/>
  <speciesType id="N-Formyl-L-methionine" name="N-Formyl-L-methionine"/>
  <speciesType id="N-Methylethanolamine_phosphate" name="N-Methylethanolamine_phosphate"/>
  <speciesType id="N-Methyltyramine" name="N-Methyltyramine"/>
  <speciesType id="N-Ribosylnicotinamide" name="N-Ribosylnicotinamide"/>
  <speciesType id="N-Succinyl-L-glutamate_5-semialdehyde" name="N-Succinyl-L-glutamate_5-semialdehyde"/>
  <speciesType id="N-Tetradecanoylglycylpeptide" name="N-Tetradecanoylglycylpeptide"/>
  <speciesType id="N-Trimethyl-2-aminoethylphosphonate" name="N-Trimethyl-2-aminoethylphosphonate"/>
  <speciesType id="N2-Succinyl-L-ornithine" name="N2-Succinyl-L-ornithine"/>
  <speciesType id="N6-(1,2-Dicarboxyethyl)-AMP" name="N6-(1,2-Dicarboxyethyl)-AMP"/>
  <speciesType id="NAD+" name="NAD+"/>
  <speciesType id="NADH" name="NADH"/>
  <speciesType id="NADP+" name="NADP+"/>
  <speciesType id="NADPH" name="NADPH"/>
  <speciesType id="NH3" name="NH3"/>
  <speciesType id="NH3_cytosol" name="NH3_cytosol"/>
  <speciesType id="Naphthyl-2-oxomethyl-succinyl-CoA" name="Naphthyl-2-oxomethyl-succinyl-CoA"/>
  <speciesType id="Nicotinamide" name="Nicotinamide"/>
  <speciesType id="Nicotinamide_D-ribonucleotide" name="Nicotinamide_D-ribonucleotide"/>
  <speciesType id="Nicotinamide_cytosol" name="Nicotinamide_cytosol"/>
  <speciesType id="Nicotinate" name="Nicotinate"/>
  <speciesType id="Nicotinate_D-ribonucleoside" name="Nicotinate_D-ribonucleoside"/>
  <speciesType id="Nicotinate_D-ribonucleotide" name="Nicotinate_D-ribonucleotide"/>
  <speciesType id="Nicotinate_cytosol" name="Nicotinate_cytosol"/>
  <speciesType id="Nitrate" name="Nitrate"/>
  <speciesType id="Nitrate_cytosol" name="Nitrate_cytosol"/>
  <speciesType id="Nitric_oxide" name="Nitric_oxide"/>
  <speciesType id="Nitrite" name="Nitrite"/>
  <speciesType id="Nitrite_cytosol" name="Nitrite_cytosol"/>
  <speciesType id="Nonaprenyl-4-hydroxybenzoate" name="Nonaprenyl-4-hydroxybenzoate"/>
  <speciesType id="O-1-Alk-1-enyl-2-acyl-sn-glycero-3-phosphoethanolamine" name="O-1-Alk-1-enyl-2-acyl-sn-glycero-3-phosphoethanolamine"/>
  <speciesType id="O2.-" name="O2.-"/>
  <speciesType id="O2.-_food" name="O2.-_food"/>
  <speciesType id="OPC4-CoA" name="OPC4-CoA"/>
  <speciesType id="OPC6-CoA" name="OPC6-CoA"/>
  <speciesType id="Octadecanoic_acid" name="Octadecanoic_acid"/>
  <speciesType id="Octadecanoic_acid_cytosol" name="Octadecanoic_acid_cytosol"/>
  <speciesType id="Octanoic_acid" name="Octanoic_acid"/>
  <speciesType id="Octanoyl-CoA" name="Octanoyl-CoA"/>
  <speciesType id="Octanoyl-[acp]" name="Octanoyl-[acp]"/>
  <speciesType id="Oleoyl-CoA" name="Oleoyl-CoA"/>
  <speciesType id="Oleoyl-CoA_endoplasmic" name="Oleoyl-CoA_endoplasmic"/>
  <speciesType id="Oleoyl-[acyl-carrier_protein]" name="Oleoyl-[acyl-carrier_protein]"/>
  <speciesType id="Oleoyl-[acyl-carrier_protein]_endoplasmic" name="Oleoyl-[acyl-carrier_protein]_endoplasmic"/>
  <speciesType id="Orotate" name="Orotate"/>
  <speciesType id="Orotidine_5'-phosphate" name="Orotidine_5'-phosphate"/>
  <speciesType id="Orthophosphate" name="Orthophosphate"/>
  <speciesType id="Orthophosphate_cytosol" name="Orthophosphate_cytosol"/>
  <speciesType id="Orthophosphate_endoplasmic" name="Orthophosphate_endoplasmic"/>
  <speciesType id="Oxaloacetate" name="Oxaloacetate"/>
  <speciesType id="Oxalosuccinate" name="Oxalosuccinate"/>
  <speciesType id="Oxidized_ferredoxin" name="Oxidized_ferredoxin"/>
  <speciesType id="Oxidized_ferredoxin_endoplasmic" name="Oxidized_ferredoxin_endoplasmic"/>
  <speciesType id="Oxidized_flavodoxin" name="Oxidized_flavodoxin"/>
  <speciesType id="Oxidized_flavoprotein" name="Oxidized_flavoprotein"/>
  <speciesType id="Oxidized_rubredoxin" name="Oxidized_rubredoxin"/>
  <speciesType id="Oxidized_thioredoxin" name="Oxidized_thioredoxin"/>
  <speciesType id="Oxygen" name="Oxygen"/>
  <speciesType id="Oxygen_endoplasmic" name="Oxygen_endoplasmic"/>
  <speciesType id="Oxygen_food" name="Oxygen_food"/>
  <speciesType id="Oxyhemoglobin_cytosol" name="Oxyhemoglobin_cytosol"/>
  <speciesType id="Oxyhemoglobin_food" name="Oxyhemoglobin_food"/>
  <speciesType id="P1,P4-Bis(5'-adenosyl)_tetraphosphate" name="P1,P4-Bis(5'-adenosyl)_tetraphosphate"/>
  <speciesType id="P1,P4-Bis(5'-guanosyl)_tetraphosphate" name="P1,P4-Bis(5'-guanosyl)_tetraphosphate"/>
  <speciesType id="P1,P4-Bis(5'-uridyl)_tetraphosphate" name="P1,P4-Bis(5'-uridyl)_tetraphosphate"/>
  <speciesType id="P1,P4-Bis(5'-xanthosyl)_tetraphosphate" name="P1,P4-Bis(5'-xanthosyl)_tetraphosphate"/>
  <speciesType id="Palmitoyl-CoA" name="Palmitoyl-CoA"/>
  <speciesType id="Palmitoyl-CoA_endoplasmic" name="Palmitoyl-CoA_endoplasmic"/>
  <speciesType id="Pantetheine" name="Pantetheine"/>
  <speciesType id="Pantetheine_4'-phosphate" name="Pantetheine_4'-phosphate"/>
  <speciesType id="Pantothenate" name="Pantothenate"/>
  <speciesType id="Pantothenate_cytosol" name="Pantothenate_cytosol"/>
  <speciesType id="Peptide" name="Peptide"/>
  <speciesType id="Peptide_endoplasmic" name="Peptide_endoplasmic"/>
  <speciesType id="Phenylacetyl-CoA" name="Phenylacetyl-CoA"/>
  <speciesType id="Phenylacetylglycine" name="Phenylacetylglycine"/>
  <speciesType id="Phenylpyruvate" name="Phenylpyruvate"/>
  <speciesType id="Phosphatidate" name="Phosphatidate"/>
  <speciesType id="Phosphatidylcholine" name="Phosphatidylcholine"/>
  <speciesType id="Phosphatidylcholine_cytosol" name="Phosphatidylcholine_cytosol"/>
  <speciesType id="Phosphatidylethanolamine" name="Phosphatidylethanolamine"/>
  <speciesType id="Phosphatidylethanolamine_cytosol" name="Phosphatidylethanolamine_cytosol"/>
  <speciesType id="Phosphatidylethanolamine_endoplasmic" name="Phosphatidylethanolamine_endoplasmic"/>
  <speciesType id="Phosphatidylglycerol" name="Phosphatidylglycerol"/>
  <speciesType id="Phosphatidylglycerophosphate" name="Phosphatidylglycerophosphate"/>
  <speciesType id="Phosphatidylserine" name="Phosphatidylserine"/>
  <speciesType id="Phosphatidylserine_cytosol" name="Phosphatidylserine_cytosol"/>
  <speciesType id="Phosphodimethylethanolamine" name="Phosphodimethylethanolamine"/>
  <speciesType id="Phosphoenolpyruvate" name="Phosphoenolpyruvate"/>
  <speciesType id="Phosphonoacetaldehyde" name="Phosphonoacetaldehyde"/>
  <speciesType id="Polypeptide" name="Polypeptide"/>
  <speciesType id="Porphobilinogen" name="Porphobilinogen"/>
  <speciesType id="Potassium" name="Potassium"/>
  <speciesType id="Potassium_cytosol" name="Potassium_cytosol"/>
  <speciesType id="Propanoate" name="Propanoate"/>
  <speciesType id="Propanoyl-CoA" name="Propanoyl-CoA"/>
  <speciesType id="Propenoyl-CoA" name="Propenoyl-CoA"/>
  <speciesType id="Propinol_adenylate" name="Propinol_adenylate"/>
  <speciesType id="Protein" name="Protein"/>
  <speciesType id="Protein_C-terminal_S-farnesyl-L-cysteine" name="Protein_C-terminal_S-farnesyl-L-cysteine"/>
  <speciesType id="Protein_C-terminal_S-farnesyl-L-cysteine_methyl_ester" name="Protein_C-terminal_S-farnesyl-L-cysteine_methyl_ester"/>
  <speciesType id="Protein_L-cysteine" name="Protein_L-cysteine"/>
  <speciesType id="Protein_L-cysteine_endoplasmic" name="Protein_L-cysteine_endoplasmic"/>
  <speciesType id="Protein_N(tau)-phospho-L-histidine" name="Protein_N(tau)-phospho-L-histidine"/>
  <speciesType id="Protein_N-ubiquityllysine" name="Protein_N-ubiquityllysine"/>
  <speciesType id="Protein_N6,N6,N6-trimethyl-L-lysine" name="Protein_N6,N6,N6-trimethyl-L-lysine"/>
  <speciesType id="Protein_N6,N6-dimethyl-L-lysine" name="Protein_N6,N6-dimethyl-L-lysine"/>
  <speciesType id="Protein_N6-(lipoyl)lysine" name="Protein_N6-(lipoyl)lysine"/>
  <speciesType id="Protein_N6-(octanoyl)lysine" name="Protein_N6-(octanoyl)lysine"/>
  <speciesType id="Protein_N6-[(R)-4-amino-2-hydroxybutyl]-L-lysine" name="Protein_N6-[(R)-4-amino-2-hydroxybutyl]-L-lysine"/>
  <speciesType id="Protein_N6-methyl-L-lysine" name="Protein_N6-methyl-L-lysine"/>
  <speciesType id="Protein_asparagine" name="Protein_asparagine"/>
  <speciesType id="Protein_asparagine_endoplasmic" name="Protein_asparagine_endoplasmic"/>
  <speciesType id="Protein_cytosol" name="Protein_cytosol"/>
  <speciesType id="Protein_endoplasmic" name="Protein_endoplasmic"/>
  <speciesType id="Protein_food" name="Protein_food"/>
  <speciesType id="Protein_histidine" name="Protein_histidine"/>
  <speciesType id="Protein_lysine" name="Protein_lysine"/>
  <speciesType id="Protoporphyrin" name="Protoporphyrin"/>
  <speciesType id="Protoporphyrinogen_IX" name="Protoporphyrinogen_IX"/>
  <speciesType id="Pseudotropine" name="Pseudotropine"/>
  <speciesType id="Pseudouridine_5'-phosphate" name="Pseudouridine_5'-phosphate"/>
  <speciesType id="Purine" name="Purine"/>
  <speciesType id="Putrescine" name="Putrescine"/>
  <speciesType id="Putrescine_cytosol" name="Putrescine_cytosol"/>
  <speciesType id="Pyridoxal" name="Pyridoxal"/>
  <speciesType id="Pyridoxal_phosphate" name="Pyridoxal_phosphate"/>
  <speciesType id="Pyridoxamine" name="Pyridoxamine"/>
  <speciesType id="Pyridoxamine_phosphate" name="Pyridoxamine_phosphate"/>
  <speciesType id="Pyridoxine" name="Pyridoxine"/>
  <speciesType id="Pyridoxine_cytosol" name="Pyridoxine_cytosol"/>
  <speciesType id="Pyridoxine_phosphate" name="Pyridoxine_phosphate"/>
  <speciesType id="Pyrimidine_5'-deoxynucleotide" name="Pyrimidine_5'-deoxynucleotide"/>
  <speciesType id="Pyrophosphate" name="Pyrophosphate"/>
  <speciesType id="Pyruvate" name="Pyruvate"/>
  <speciesType id="Pyruvate_cytosol" name="Pyruvate_cytosol"/>
  <speciesType id="Quinone" name="Quinone"/>
  <speciesType id="R-S-Glutathione" name="R-S-Glutathione"/>
  <speciesType id="R-S-Glutathione_cytosol" name="R-S-Glutathione_cytosol"/>
  <speciesType id="RNA" name="RNA"/>
  <speciesType id="Reduced_ferredoxin" name="Reduced_ferredoxin"/>
  <speciesType id="Reduced_ferredoxin_endoplasmic" name="Reduced_ferredoxin_endoplasmic"/>
  <speciesType id="Reduced_flavodoxin" name="Reduced_flavodoxin"/>
  <speciesType id="Reduced_flavoprotein" name="Reduced_flavoprotein"/>
  <speciesType id="Reduced_rubredoxin" name="Reduced_rubredoxin"/>
  <speciesType id="Riboflavin" name="Riboflavin"/>
  <speciesType id="Riboflavin_cytosol" name="Riboflavin_cytosol"/>
  <speciesType id="S-(2-Methylbutanoyl)-dihydrolipoamide" name="S-(2-Methylbutanoyl)-dihydrolipoamide"/>
  <speciesType id="S-(3-Methylbutanoyl)-dihydrolipoamide" name="S-(3-Methylbutanoyl)-dihydrolipoamide"/>
  <speciesType id="S-Adenosyl-L-homocysteine" name="S-Adenosyl-L-homocysteine"/>
  <speciesType id="S-Adenosyl-L-homocysteine_endoplasmic" name="S-Adenosyl-L-homocysteine_endoplasmic"/>
  <speciesType id="S-Adenosyl-L-homocysteine_food" name="S-Adenosyl-L-homocysteine_food"/>
  <speciesType id="S-Adenosyl-L-methionine" name="S-Adenosyl-L-methionine"/>
  <speciesType id="S-Adenosylmethioninamine" name="S-Adenosylmethioninamine"/>
  <speciesType id="S-Aminomethyldihydrolipoylprotein" name="S-Aminomethyldihydrolipoylprotein"/>
  <speciesType id="S-Benzoate_coenzyme_A" name="S-Benzoate_coenzyme_A"/>
  <speciesType id="S-Glutaryldihydrolipoamide" name="S-Glutaryldihydrolipoamide"/>
  <speciesType id="S-Methyl-5-thio-D-ribose_1-phosphate" name="S-Methyl-5-thio-D-ribose_1-phosphate"/>
  <speciesType id="Sarcosine" name="Sarcosine"/>
  <speciesType id="Se-Adenosylselenomethionine" name="Se-Adenosylselenomethionine"/>
  <speciesType id="Selenide" name="Selenide"/>
  <speciesType id="Selenite" name="Selenite"/>
  <speciesType id="Selenite_cytosol" name="Selenite_cytosol"/>
  <speciesType id="Selenomethionine" name="Selenomethionine"/>
  <speciesType id="Selenomethionyl-tRNA(Met)" name="Selenomethionyl-tRNA(Met)"/>
  <speciesType id="Selenophosphate" name="Selenophosphate"/>
  <speciesType id="Shikimate" name="Shikimate"/>
  <speciesType id="Shikimate_3-phosphate" name="Shikimate_3-phosphate"/>
  <speciesType id="Sinapyl_alcohol" name="Sinapyl_alcohol"/>
  <speciesType id="Sodium" name="Sodium"/>
  <speciesType id="Sodium_cytosol" name="Sodium_cytosol"/>
  <speciesType id="Sorbitol_6-phosphate" name="Sorbitol_6-phosphate"/>
  <speciesType id="Sorbose_1-phosphate" name="Sorbose_1-phosphate"/>
  <speciesType id="Spermidine" name="Spermidine"/>
  <speciesType id="Spermidine_cytosol" name="Spermidine_cytosol"/>
  <speciesType id="Spermine" name="Spermine"/>
  <speciesType id="Sphinganine" name="Sphinganine"/>
  <speciesType id="Sphingomyelin" name="Sphingomyelin"/>
  <speciesType id="Sphingosine" name="Sphingosine"/>
  <speciesType id="Stearoyl-CoA" name="Stearoyl-CoA"/>
  <speciesType id="Stearoyl-CoA_endoplasmic" name="Stearoyl-CoA_endoplasmic"/>
  <speciesType id="Stearoyl-[acyl-carrier_protein]" name="Stearoyl-[acyl-carrier_protein]"/>
  <speciesType id="Stearoyl-[acyl-carrier_protein]_endoplasmic" name="Stearoyl-[acyl-carrier_protein]_endoplasmic"/>
  <speciesType id="Sterol" name="Sterol"/>
  <speciesType id="Sterol_cytosol" name="Sterol_cytosol"/>
  <speciesType id="Sterol_food" name="Sterol_food"/>
  <speciesType id="Steryl_ester" name="Steryl_ester"/>
  <speciesType id="Succinate" name="Succinate"/>
  <speciesType id="Succinate_semialdehyde" name="Succinate_semialdehyde"/>
  <speciesType id="Succinyl-CoA" name="Succinyl-CoA"/>
  <speciesType id="Sulfate" name="Sulfate"/>
  <speciesType id="Sulfate_cytosol" name="Sulfate_cytosol"/>
  <speciesType id="Sulfite" name="Sulfite"/>
  <speciesType id="Sulfite_cytosol" name="Sulfite_cytosol"/>
  <speciesType id="Sulfur" name="Sulfur"/>
  <speciesType id="Sulfur_dioxide" name="Sulfur_dioxide"/>
  <speciesType id="Syringyl_lignin" name="Syringyl_lignin"/>
  <speciesType id="Testosterone" name="Testosterone"/>
  <speciesType id="Tetradecanoic_acid" name="Tetradecanoic_acid"/>
  <speciesType id="Tetradecanoic_acid_cytosol" name="Tetradecanoic_acid_cytosol"/>
  <speciesType id="Tetradecanoyl-CoA" name="Tetradecanoyl-CoA"/>
  <speciesType id="Tetradecanoyl-[acp]" name="Tetradecanoyl-[acp]"/>
  <speciesType id="Tetrahydrofolate" name="Tetrahydrofolate"/>
  <speciesType id="Tetrahydrofolyl-[Glu](2)" name="Tetrahydrofolyl-[Glu](2)"/>
  <speciesType id="Tetrahydrofolyl-[Glu](n)" name="Tetrahydrofolyl-[Glu](n)"/>
  <speciesType id="Thiamin" name="Thiamin"/>
  <speciesType id="Thiamin_cytosol" name="Thiamin_cytosol"/>
  <speciesType id="Thiamin_diphosphate" name="Thiamin_diphosphate"/>
  <speciesType id="Thiamin_monophosphate" name="Thiamin_monophosphate"/>
  <speciesType id="Thiocyanate" name="Thiocyanate"/>
  <speciesType id="Thioguanine" name="Thioguanine"/>
  <speciesType id="Thioredoxin" name="Thioredoxin"/>
  <speciesType id="Thiosulfate" name="Thiosulfate"/>
  <speciesType id="Thymidine" name="Thymidine"/>
  <speciesType id="Thymidine_cytosol" name="Thymidine_cytosol"/>
  <speciesType id="Triacylglycerol" name="Triacylglycerol"/>
  <speciesType id="Trimethylsulfonium" name="Trimethylsulfonium"/>
  <speciesType id="Tripeptide" name="Tripeptide"/>
  <speciesType id="Tripeptide_endoplasmic" name="Tripeptide_endoplasmic"/>
  <speciesType id="Triphosphate" name="Triphosphate"/>
  <speciesType id="Tropine" name="Tropine"/>
  <speciesType id="UDP" name="UDP"/>
  <speciesType id="UDP-D-galactose" name="UDP-D-galactose"/>
  <speciesType id="UDP-D-galactose_endoplasmic" name="UDP-D-galactose_endoplasmic"/>
  <speciesType id="UDP-N-acetyl-D-galactosamine" name="UDP-N-acetyl-D-galactosamine"/>
  <speciesType id="UDP-N-acetyl-D-glucosamine" name="UDP-N-acetyl-D-glucosamine"/>
  <speciesType id="UDP-N-acetyl-D-glucosamine_endoplasmic" name="UDP-N-acetyl-D-glucosamine_endoplasmic"/>
  <speciesType id="UDP-glucose" name="UDP-glucose"/>
  <speciesType id="UDP-glucose_endoplasmic" name="UDP-glucose_endoplasmic"/>
  <speciesType id="UDP-glucuronate" name="UDP-glucuronate"/>
  <speciesType id="UDP_endoplasmic" name="UDP_endoplasmic"/>
  <speciesType id="UMP" name="UMP"/>
  <speciesType id="UMP_endoplasmic" name="UMP_endoplasmic"/>
  <speciesType id="UTP" name="UTP"/>
  <speciesType id="Ubiquinol" name="Ubiquinol"/>
  <speciesType id="Ubiquinone" name="Ubiquinone"/>
  <speciesType id="Ubiquinone-9" name="Ubiquinone-9"/>
  <speciesType id="Ubiquitin" name="Ubiquitin"/>
  <speciesType id="Undecaprenyl-diphospho-N-acetylmuramoyl-(N-acetylglucosamine)-L-alanyl-D-glutaminyl-L-lysyl-D-alanyl-D-alanine" name="Undecaprenyl-diphospho-N-acetylmuramoyl-(N-acetylglucosamine)-L-alanyl-D-glutaminyl-L-lysyl-D-alanyl-D-alanine"/>
  <speciesType id="Undecaprenyl-diphospho-N-acetylmuramoyl-(N-acetylglucosamine)-L-alanyl-D-glutaminyl-meso-2,6-diaminopimeloyl-D-alanyl-D-alanine" name="Undecaprenyl-diphospho-N-acetylmuramoyl-(N-acetylglucosamine)-L-alanyl-D-glutaminyl-meso-2,6-diaminopimeloyl-D-alanyl-D-alanine"/>
  <speciesType id="Undecaprenyl-diphospho-N-acetylmuramoyl-(N-acetylglucosamine)-L-alanyl-D-glutamyl-L-lysyl-D-alanyl-D-alanine" name="Undecaprenyl-diphospho-N-acetylmuramoyl-(N-acetylglucosamine)-L-alanyl-D-glutamyl-L-lysyl-D-alanyl-D-alanine"/>
  <speciesType id="Undecaprenyl-diphospho-N-acetylmuramoyl-(N-acetylglucosamine)-L-alanyl-D-glutamyl-meso-2,6-diaminopimeloyl-D-alanyl-D-alanine" name="Undecaprenyl-diphospho-N-acetylmuramoyl-(N-acetylglucosamine)-L-alanyl-D-glutamyl-meso-2,6-diaminopimeloyl-D-alanyl-D-alanine"/>
  <speciesType id="Undecaprenyl-diphospho-N-acetylmuramoyl-(N-acetylglucosamine)-L-alanyl-D-isoglutaminyl-L-lysyl-D-alanyl-D-alanine" name="Undecaprenyl-diphospho-N-acetylmuramoyl-(N-acetylglucosamine)-L-alanyl-D-isoglutaminyl-L-lysyl-D-alanyl-D-alanine"/>
  <speciesType id="Undecaprenyl-diphospho-N-acetylmuramoyl-(N-acetylglucosamine)-L-alanyl-gamma-D-glutamyl-L-lysyl-D-alanyl-D-alanine" name="Undecaprenyl-diphospho-N-acetylmuramoyl-(N-acetylglucosamine)-L-alanyl-gamma-D-glutamyl-L-lysyl-D-alanyl-D-alanine"/>
  <speciesType id="Uracil" name="Uracil"/>
  <speciesType id="Uracil_cytosol" name="Uracil_cytosol"/>
  <speciesType id="Urea" name="Urea"/>
  <speciesType id="Uridine" name="Uridine"/>
  <speciesType id="Uridine_cytosol" name="Uridine_cytosol"/>
  <speciesType id="Uroporphyrinogen_I" name="Uroporphyrinogen_I"/>
  <speciesType id="Uroporphyrinogen_III" name="Uroporphyrinogen_III"/>
  <speciesType id="Wighteone" name="Wighteone"/>
  <speciesType id="XDP" name="XDP"/>
  <speciesType id="XTP" name="XTP"/>
  <speciesType id="Xanthine" name="Xanthine"/>
  <speciesType id="Xanthine_cytosol" name="Xanthine_cytosol"/>
  <speciesType id="Xanthosine_5'-phosphate" name="Xanthosine_5'-phosphate"/>
  <speciesType id="Xanthurenic_acid" name="Xanthurenic_acid"/>
  <speciesType id="Xenobiotic" name="Xenobiotic"/>
  <speciesType id="Xenobiotic_cytosol" name="Xenobiotic_cytosol"/>
  <speciesType id="Zinc" name="Zinc"/>
  <speciesType id="Zinc_cytosol" name="Zinc_cytosol"/>
  <speciesType id="[Dihydrolipoyllysine-residue_(2-methylpropanoyl)transferase]S-(2-methylbutanoyl)dihydrolipoyllysine" name="[Dihydrolipoyllysine-residue_(2-methylpropanoyl)transferase]S-(2-methylbutanoyl)dihydrolipoyllysine"/>
  <speciesType id="[Dihydrolipoyllysine-residue_(2-methylpropanoyl)transferase]S-(2-methylpropanoyl)dihydrolipoyllysine" name="[Dihydrolipoyllysine-residue_(2-methylpropanoyl)transferase]S-(2-methylpropanoyl)dihydrolipoyllysine"/>
  <speciesType id="[Dihydrolipoyllysine-residue_(2-methylpropanoyl)transferase]S-(3-methylbutanoyl)dihydrolipoyllysine" name="[Dihydrolipoyllysine-residue_(2-methylpropanoyl)transferase]S-(3-methylbutanoyl)dihydrolipoyllysine"/>
  <speciesType id="[Dihydrolipoyllysine-residue_acetyltransferase]S-acetyldihydrolipoyllysine" name="[Dihydrolipoyllysine-residue_acetyltransferase]S-acetyldihydrolipoyllysine"/>
  <speciesType id="[Dihydrolipoyllysine-residue_succinyltransferase]S-succinyldihydrolipoyllysine" name="[Dihydrolipoyllysine-residue_succinyltransferase]S-succinyldihydrolipoyllysine"/>
  <speciesType id="[eIF5A-precursor]-deoxyhypusine" name="[eIF5A-precursor]-deoxyhypusine"/>
  <speciesType id="[eIF5A-precursor]-lysine" name="[eIF5A-precursor]-lysine"/>
  <speciesType id="a_S-geranylgeranyl_protein" name="a_S-geranylgeranyl_protein"/>
  <speciesType id="active-SAH-hydrolase" name="active-SAH-hydrolase"/>
  <speciesType id="active-cytochrome-c-reductase" name="active-cytochrome-c-reductase"/>
  <speciesType id="active-glutathione-reductase" name="active-glutathione-reductase"/>
  <speciesType id="active-glutathione-transferase" name="active-glutathione-transferase"/>
  <speciesType id="active-glyoxalase-II" name="active-glyoxalase-II"/>
  <speciesType id="active-superoxide-dismutase" name="active-superoxide-dismutase"/>
  <speciesType id="active-superoxide-dismutase_food" name="active-superoxide-dismutase_food"/>
  <speciesType id="active-thioredoxin-reductase" name="active-thioredoxin-reductase"/>
  <speciesType id="all-trans-Heptaprenyl_diphosphate" name="all-trans-Heptaprenyl_diphosphate"/>
  <speciesType id="all-trans-Hexaprenyl_diphosphate" name="all-trans-Hexaprenyl_diphosphate"/>
  <speciesType id="all-trans-Nonaprenyl_diphosphate" name="all-trans-Nonaprenyl_diphosphate"/>
  <speciesType id="all-trans-Octaprenyl_diphosphate" name="all-trans-Octaprenyl_diphosphate"/>
  <speciesType id="all-trans-Pentaprenyl_diphosphate" name="all-trans-Pentaprenyl_diphosphate"/>
  <speciesType id="alpha-D-Glucosamine_1-phosphate" name="alpha-D-Glucosamine_1-phosphate"/>
  <speciesType id="alpha-D-Mannosyl-beta-D-mannosyl-diacetylchitobiosyldiphosphodolichol" name="alpha-D-Mannosyl-beta-D-mannosyl-diacetylchitobiosyldiphosphodolichol"/>
  <speciesType id="alpha-D-Ribose_1-phosphate" name="alpha-D-Ribose_1-phosphate"/>
  <speciesType id="beta-Alanine" name="beta-Alanine"/>
  <speciesType id="beta-D-Mannosyldiacetylchitobiosyldiphosphodolichol" name="beta-D-Mannosyldiacetylchitobiosyldiphosphodolichol"/>
  <speciesType id="cis-Aconitate" name="cis-Aconitate"/>
  <speciesType id="dADP" name="dADP"/>
  <speciesType id="dAMP" name="dAMP"/>
  <speciesType id="dATP" name="dATP"/>
  <speciesType id="dCDP" name="dCDP"/>
  <speciesType id="dCMP" name="dCMP"/>
  <speciesType id="dCTP" name="dCTP"/>
  <speciesType id="dGDP" name="dGDP"/>
  <speciesType id="dGMP" name="dGMP"/>
  <speciesType id="dGTP" name="dGTP"/>
  <speciesType id="dIDP" name="dIDP"/>
  <speciesType id="dITP" name="dITP"/>
  <speciesType id="dTDP" name="dTDP"/>
  <speciesType id="dTMP" name="dTMP"/>
  <speciesType id="dTTP" name="dTTP"/>
  <speciesType id="dUDP" name="dUDP"/>
  <speciesType id="dUMP" name="dUMP"/>
  <speciesType id="dUTP" name="dUTP"/>
  <speciesType id="gamma-L-Glutamyl-L-cysteine" name="gamma-L-Glutamyl-L-cysteine"/>
  <speciesType id="isowighteone" name="isowighteone"/>
  <speciesType id="lupiwighteone" name="lupiwighteone"/>
  <speciesType id="mRNA_a" name="mRNA_a"/>
  <speciesType id="mRNA_m" name="mRNA_m"/>
  <speciesType id="mRNA_n" name="mRNA_n"/>
  <speciesType id="myo-Inositol" name="myo-Inositol"/>
  <speciesType id="myo-Inositol_4-phosphate" name="myo-Inositol_4-phosphate"/>
  <speciesType id="p-Hydroxyphenyl_lignin" name="p-Hydroxyphenyl_lignin"/>
  <speciesType id="p-aminobenzoate-beta-D-glucopyranosyl_ester" name="p-aminobenzoate-beta-D-glucopyranosyl_ester"/>
  <speciesType id="protein-S-sulfanylcysteine" name="protein-S-sulfanylcysteine"/>
  <speciesType id="protein-S-sulfanylcysteine_endoplasmic" name="protein-S-sulfanylcysteine_endoplasmic"/>
  <speciesType id="ribose-1-arsenate" name="ribose-1-arsenate"/>
  <speciesType id="sn-Glycerol_3-phosphate" name="sn-Glycerol_3-phosphate"/>
  <speciesType id="sn-Glycerol_3-phosphate_cytosol" name="sn-Glycerol_3-phosphate_cytosol"/>
  <speciesType id="sn-glycero-3-Phosphocholine" name="sn-glycero-3-Phosphocholine"/>
  <speciesType id="sn-glycero-3-Phosphoethanolamine" name="sn-glycero-3-Phosphoethanolamine"/>
  <speciesType id="tRNA(Ala)" name="tRNA(Ala)"/>
  <speciesType id="tRNA(Arg)" name="tRNA(Arg)"/>
  <speciesType id="tRNA(Asn)" name="tRNA(Asn)"/>
  <speciesType id="tRNA(Asp)" name="tRNA(Asp)"/>
  <speciesType id="tRNA(Cys)" name="tRNA(Cys)"/>
  <speciesType id="tRNA(Gln)" name="tRNA(Gln)"/>
  <speciesType id="tRNA(Glu)" name="tRNA(Glu)"/>
  <speciesType id="tRNA(Gly)" name="tRNA(Gly)"/>
  <speciesType id="tRNA(His)" name="tRNA(His)"/>
  <speciesType id="tRNA(Ile)" name="tRNA(Ile)"/>
  <speciesType id="tRNA(Leu)" name="tRNA(Leu)"/>
  <speciesType id="tRNA(Lys)" name="tRNA(Lys)"/>
  <speciesType id="tRNA(Met)" name="tRNA(Met)"/>
  <speciesType id="tRNA(Phe)" name="tRNA(Phe)"/>
  <speciesType id="tRNA(Pro)" name="tRNA(Pro)"/>
  <speciesType id="tRNA(Ser)" name="tRNA(Ser)"/>
  <speciesType id="tRNA(Thr)" name="tRNA(Thr)"/>
  <speciesType id="tRNA(Trp)" name="tRNA(Trp)"/>
  <speciesType id="tRNA(Tyr)" name="tRNA(Tyr)"/>
  <speciesType id="tRNA(Val)" name="tRNA(Val)"/>
  <speciesType id="toxic_nucleophile" name="toxic_nucleophile"/>
  <speciesType id="trans,trans,cis-Geranylgeranyl_diphosphate" name="trans,trans,cis-Geranylgeranyl_diphosphate"/>
  <speciesType id="trans,trans-Farnesyl_diphosphate" name="trans,trans-Farnesyl_diphosphate"/>
  <speciesType id="trans-4-Hydroxy-L-proline" name="trans-4-Hydroxy-L-proline"/>
  <speciesType id="trans-Dec-2-enoyl-[acp]" name="trans-Dec-2-enoyl-[acp]"/>
  <speciesType id="trans-Dodec-2-enoyl-[acp]" name="trans-Dodec-2-enoyl-[acp]"/>
  <speciesType id="trans-Hex-2-enoyl-[acp]" name="trans-Hex-2-enoyl-[acp]"/>
  <speciesType id="trans-Hexadec-2-enoyl-[acp]" name="trans-Hexadec-2-enoyl-[acp]"/>
  <speciesType id="trans-Oct-2-enoyl-[acp]" name="trans-Oct-2-enoyl-[acp]"/>
  <speciesType id="trans-Tetradec-2-enoyl-[acp]" name="trans-Tetradec-2-enoyl-[acp]"/>
</listOfSpeciesTypes>
<listOfCompartments>
  <compartment id="golgi" name="golgi" size="1" />
  <compartment id="host" name="host" size="1" />
  <compartment id="reticulum" name="reticulum" size="1" />
  <compartment id="mitochondrion" name="mitochondrion" size="1" />
  <compartment id="cytosol" name="cytosol" size="1" />
  <compartment id="nucleus" name="nucleus" size="1" />
  <compartment id="vacuole" name="vacuole" size="1" />
  <compartment id="apicoplast" name="apicoplast" size="1" />
</listOfCompartments>
<listOfSpecies>
  <species id="(+)-7-Isojasmonic_acid_CoA_cytosol" name="(+)-7-Isojasmonic_acid_CoA_cytosol" speciesType="(+)-7-Isojasmonic_acid_CoA" boundaryCondition="false" compartment="cytosol" />
  <species id="(-)-Ureidoglycolate_cytosol" name="(-)-Ureidoglycolate_cytosol" speciesType="(-)-Ureidoglycolate" boundaryCondition="false" compartment="cytosol" />
  <species id="(15S)-15-Hydroxy-5,8,11-cis-13-trans-eicosatetraenoate_apicoplast" name="(15S)-15-Hydroxy-5,8,11-cis-13-trans-eicosatetraenoate_apicoplast" speciesType="(15S)-15-Hydroxy-5,8,11-cis-13-trans-eicosatetraenoate" boundaryCondition="false" compartment="apicoplast" />
  <species id="(15S)-15-Hydroxy-5,8,11-cis-13-trans-eicosatetraenoate_mitochondrion" name="(15S)-15-Hydroxy-5,8,11-cis-13-trans-eicosatetraenoate_mitochondrion" speciesType="(15S)-15-Hydroxy-5,8,11-cis-13-trans-eicosatetraenoate" boundaryCondition="false" compartment="mitochondrion" />
  <species id="(2-Aminoethyl)phosphonate_cytosol" name="(2-Aminoethyl)phosphonate_cytosol" speciesType="(2-Aminoethyl)phosphonate" boundaryCondition="false" compartment="cytosol" />
  <species id="(2E)-Octadecenoyl-CoA_cytosol" name="(2E)-Octadecenoyl-CoA_cytosol" speciesType="(2E)-Octadecenoyl-CoA" boundaryCondition="false" compartment="cytosol" />
  <species id="(2E)-Octadecenoyl-[acp]_apicoplast" name="(2E)-Octadecenoyl-[acp]_apicoplast" speciesType="(2E)-Octadecenoyl-[acp]" boundaryCondition="false" compartment="apicoplast" />
  <species id="(2E)-Octadecenoyl-[acp]_cytosol" name="(2E)-Octadecenoyl-[acp]_cytosol" speciesType="(2E)-Octadecenoyl-[acp]" boundaryCondition="false" compartment="cytosol" />
  <species id="(2R)-2-Hydroxy-3-(phosphonooxy)-propanal_apicoplast" name="(2R)-2-Hydroxy-3-(phosphonooxy)-propanal_apicoplast" speciesType="(2R)-2-Hydroxy-3-(phosphonooxy)-propanal" boundaryCondition="false" compartment="apicoplast" />
  <species id="(2R)-2-Hydroxy-3-(phosphonooxy)-propanal_cytosol" name="(2R)-2-Hydroxy-3-(phosphonooxy)-propanal_cytosol" speciesType="(2R)-2-Hydroxy-3-(phosphonooxy)-propanal" boundaryCondition="false" compartment="cytosol" />
  <species id="(2R)-2-Hydroxy-3-(phosphonooxy)-propanal_mitochondrion" name="(2R)-2-Hydroxy-3-(phosphonooxy)-propanal_mitochondrion" speciesType="(2R)-2-Hydroxy-3-(phosphonooxy)-propanal" boundaryCondition="false" compartment="mitochondrion" />
  <species id="(3R)-3-Hydroxybutanoyl-[acyl-carrier_protein]_apicoplast" name="(3R)-3-Hydroxybutanoyl-[acyl-carrier_protein]_apicoplast" speciesType="(3R)-3-Hydroxybutanoyl-[acyl-carrier_protein]" boundaryCondition="false" compartment="apicoplast" />
  <species id="(3R)-3-Hydroxybutanoyl-[acyl-carrier_protein]_cytosol" name="(3R)-3-Hydroxybutanoyl-[acyl-carrier_protein]_cytosol" speciesType="(3R)-3-Hydroxybutanoyl-[acyl-carrier_protein]" boundaryCondition="false" compartment="cytosol" />
  <species id="(3R)-3-Hydroxydecanoyl-[acyl-carrier_protein]_apicoplast" name="(3R)-3-Hydroxydecanoyl-[acyl-carrier_protein]_apicoplast" speciesType="(3R)-3-Hydroxydecanoyl-[acyl-carrier_protein]" boundaryCondition="false" compartment="apicoplast" />
  <species id="(3R)-3-Hydroxydecanoyl-[acyl-carrier_protein]_cytosol" name="(3R)-3-Hydroxydecanoyl-[acyl-carrier_protein]_cytosol" speciesType="(3R)-3-Hydroxydecanoyl-[acyl-carrier_protein]" boundaryCondition="false" compartment="cytosol" />
  <species id="(3R)-3-Hydroxyoctanoyl-[acyl-carrier_protein]_apicoplast" name="(3R)-3-Hydroxyoctanoyl-[acyl-carrier_protein]_apicoplast" speciesType="(3R)-3-Hydroxyoctanoyl-[acyl-carrier_protein]" boundaryCondition="false" compartment="apicoplast" />
  <species id="(3R)-3-Hydroxyoctanoyl-[acyl-carrier_protein]_cytosol" name="(3R)-3-Hydroxyoctanoyl-[acyl-carrier_protein]_cytosol" speciesType="(3R)-3-Hydroxyoctanoyl-[acyl-carrier_protein]" boundaryCondition="false" compartment="cytosol" />
  <species id="(3R)-3-Hydroxypalmitoyl-[acyl-carrier_protein]_apicoplast" name="(3R)-3-Hydroxypalmitoyl-[acyl-carrier_protein]_apicoplast" speciesType="(3R)-3-Hydroxypalmitoyl-[acyl-carrier_protein]" boundaryCondition="false" compartment="apicoplast" />
  <species id="(3R)-3-Hydroxypalmitoyl-[acyl-carrier_protein]_cytosol" name="(3R)-3-Hydroxypalmitoyl-[acyl-carrier_protein]_cytosol" speciesType="(3R)-3-Hydroxypalmitoyl-[acyl-carrier_protein]" boundaryCondition="false" compartment="cytosol" />
  <species id="(3R)-3-Hydroxytetradecanoyl-[acyl-carrier_protein]_apicoplast" name="(3R)-3-Hydroxytetradecanoyl-[acyl-carrier_protein]_apicoplast" speciesType="(3R)-3-Hydroxytetradecanoyl-[acyl-carrier_protein]" boundaryCondition="false" compartment="apicoplast" />
  <species id="(3R)-3-Hydroxytetradecanoyl-[acyl-carrier_protein]_cytosol" name="(3R)-3-Hydroxytetradecanoyl-[acyl-carrier_protein]_cytosol" speciesType="(3R)-3-Hydroxytetradecanoyl-[acyl-carrier_protein]" boundaryCondition="false" compartment="cytosol" />
  <species id="(3S)-3-Carboxy-3-hydroxypropanoyl-CoA_mitochondrion" name="(3S)-3-Carboxy-3-hydroxypropanoyl-CoA_mitochondrion" speciesType="(3S)-3-Carboxy-3-hydroxypropanoyl-CoA" boundaryCondition="false" compartment="mitochondrion" />
  <species id="(9Z)-Hexadecenoic_acid_apicoplast" name="(9Z)-Hexadecenoic_acid_apicoplast" speciesType="(9Z)-Hexadecenoic_acid" boundaryCondition="false" compartment="apicoplast" />
  <species id="(9Z)-Hexadecenoic_acid_cytosol" name="(9Z)-Hexadecenoic_acid_cytosol" speciesType="(9Z)-Hexadecenoic_acid" boundaryCondition="false" compartment="cytosol" />
  <species id="(9Z)-Hexadecenoic_acid_cytosol_host" name="(9Z)-Hexadecenoic_acid_cytosol_host" speciesType="(9Z)-Hexadecenoic_acid_cytosol" boundaryCondition="false" compartment="host" />
  <species id="(9Z)-Hexadecenoyl-CoA_apicoplast" name="(9Z)-Hexadecenoyl-CoA_apicoplast" speciesType="(9Z)-Hexadecenoyl-CoA" boundaryCondition="false" compartment="apicoplast" />
  <species id="(9Z)-Hexadecenoyl-CoA_cytosol" name="(9Z)-Hexadecenoyl-CoA_cytosol" speciesType="(9Z)-Hexadecenoyl-CoA" boundaryCondition="false" compartment="cytosol" />
  <species id="(9Z)-Hexadecenoyl-CoA_endoplasmic_reticulum" name="(9Z)-Hexadecenoyl-CoA_endoplasmic_reticulum" speciesType="(9Z)-Hexadecenoyl-CoA_endoplasmic" boundaryCondition="false" compartment="reticulum" />
  <species id="(9Z)-Octadecenoic_acid_apicoplast" name="(9Z)-Octadecenoic_acid_apicoplast" speciesType="(9Z)-Octadecenoic_acid" boundaryCondition="false" compartment="apicoplast" />
  <species id="(9Z)-Octadecenoic_acid_cytosol" name="(9Z)-Octadecenoic_acid_cytosol" speciesType="(9Z)-Octadecenoic_acid" boundaryCondition="false" compartment="cytosol" />
  <species id="(9Z)-Octadecenoic_acid_cytosol_host" name="(9Z)-Octadecenoic_acid_cytosol_host" speciesType="(9Z)-Octadecenoic_acid_cytosol" boundaryCondition="false" compartment="host" />
  <species id="(R)-3-Hydroxybutanoyl-CoA_cytosol" name="(R)-3-Hydroxybutanoyl-CoA_cytosol" speciesType="(R)-3-Hydroxybutanoyl-CoA" boundaryCondition="false" compartment="cytosol" />
  <species id="(R)-3-Hydroxybutanoyl-CoA_mitochondrion" name="(R)-3-Hydroxybutanoyl-CoA_mitochondrion" speciesType="(R)-3-Hydroxybutanoyl-CoA" boundaryCondition="false" compartment="mitochondrion" />
  <species id="(R)-3-Hydroxydodecanoyl-[acp]_apicoplast" name="(R)-3-Hydroxydodecanoyl-[acp]_apicoplast" speciesType="(R)-3-Hydroxydodecanoyl-[acp]" boundaryCondition="false" compartment="apicoplast" />
  <species id="(R)-3-Hydroxydodecanoyl-[acp]_cytosol" name="(R)-3-Hydroxydodecanoyl-[acp]_cytosol" speciesType="(R)-3-Hydroxydodecanoyl-[acp]" boundaryCondition="false" compartment="cytosol" />
  <species id="(R)-3-Hydroxyhexanoyl-[acp]_apicoplast" name="(R)-3-Hydroxyhexanoyl-[acp]_apicoplast" speciesType="(R)-3-Hydroxyhexanoyl-[acp]" boundaryCondition="false" compartment="apicoplast" />
  <species id="(R)-3-Hydroxyhexanoyl-[acp]_cytosol" name="(R)-3-Hydroxyhexanoyl-[acp]_cytosol" speciesType="(R)-3-Hydroxyhexanoyl-[acp]" boundaryCondition="false" compartment="cytosol" />
  <species id="(R)-4'-Phosphopantothenoyl-L-cysteine_cytosol" name="(R)-4'-Phosphopantothenoyl-L-cysteine_cytosol" speciesType="(R)-4'-Phosphopantothenoyl-L-cysteine" boundaryCondition="false" compartment="cytosol" />
  <species id="(R)-Lactate_cytosol" name="(R)-Lactate_cytosol" speciesType="(R)-Lactate" boundaryCondition="false" compartment="cytosol" />
  <species id="(R)-Lactate_cytosol_host" name="(R)-Lactate_cytosol_host" speciesType="(R)-Lactate_cytosol" boundaryCondition="false" compartment="host" />
  <species id="(R)-Lactate_mitochondrion" name="(R)-Lactate_mitochondrion" speciesType="(R)-Lactate" boundaryCondition="false" compartment="mitochondrion" />
  <species id="(R)-S-Lactoylglutathione_apicoplast" name="(R)-S-Lactoylglutathione_apicoplast" speciesType="(R)-S-Lactoylglutathione" boundaryCondition="false" compartment="apicoplast" />
  <species id="(R)-S-Lactoylglutathione_cytosol" name="(R)-S-Lactoylglutathione_cytosol" speciesType="(R)-S-Lactoylglutathione" boundaryCondition="false" compartment="cytosol" />
  <species id="(R)-S-Lactoylglutathione_mitochondrion" name="(R)-S-Lactoylglutathione_mitochondrion" speciesType="(R)-S-Lactoylglutathione" boundaryCondition="false" compartment="mitochondrion" />
  <species id="(S)-1-Pyrroline-5-carboxylate_cytosol" name="(S)-1-Pyrroline-5-carboxylate_cytosol" speciesType="(S)-1-Pyrroline-5-carboxylate" boundaryCondition="false" compartment="cytosol" />
  <species id="(S)-2-Methylbutanoyl-CoA_cytosol" name="(S)-2-Methylbutanoyl-CoA_cytosol" speciesType="(S)-2-Methylbutanoyl-CoA" boundaryCondition="false" compartment="cytosol" />
  <species id="(S)-2-Methylbutanoyl-CoA_mitochondrion" name="(S)-2-Methylbutanoyl-CoA_mitochondrion" speciesType="(S)-2-Methylbutanoyl-CoA" boundaryCondition="false" compartment="mitochondrion" />
  <species id="(S)-3-Hydroxybutanoyl-CoA_apicoplast" name="(S)-3-Hydroxybutanoyl-CoA_apicoplast" speciesType="(S)-3-Hydroxybutanoyl-CoA" boundaryCondition="false" compartment="apicoplast" />
  <species id="(S)-3-Methyl-2-oxopentanoic_acid_apicoplast" name="(S)-3-Methyl-2-oxopentanoic_acid_apicoplast" speciesType="(S)-3-Methyl-2-oxopentanoic_acid" boundaryCondition="false" compartment="apicoplast" />
  <species id="(S)-3-Methyl-2-oxopentanoic_acid_mitochondrion" name="(S)-3-Methyl-2-oxopentanoic_acid_mitochondrion" speciesType="(S)-3-Methyl-2-oxopentanoic_acid" boundaryCondition="false" compartment="mitochondrion" />
  <species id="(S)-Dihydroorotate_cytosol" name="(S)-Dihydroorotate_cytosol" speciesType="(S)-Dihydroorotate" boundaryCondition="false" compartment="cytosol" />
  <species id="(S)-Dihydroorotate_mitochondrion" name="(S)-Dihydroorotate_mitochondrion" speciesType="(S)-Dihydroorotate" boundaryCondition="false" compartment="mitochondrion" />
  <species id="(S)-Lactate_cytosol" name="(S)-Lactate_cytosol" speciesType="(S)-Lactate" boundaryCondition="false" compartment="cytosol" />
  <species id="(S)-Lactate_cytosol_host" name="(S)-Lactate_cytosol_host" speciesType="(S)-Lactate_cytosol" boundaryCondition="false" compartment="host" />
  <species id="(S)-Malate_cytosol" name="(S)-Malate_cytosol" speciesType="(S)-Malate" boundaryCondition="false" compartment="cytosol" />
  <species id="(S)-Malate_cytosol_host" name="(S)-Malate_cytosol_host" speciesType="(S)-Malate_cytosol" boundaryCondition="false" compartment="host" />
  <species id="(S)-Malate_mitochondrion" name="(S)-Malate_mitochondrion" speciesType="(S)-Malate" boundaryCondition="false" compartment="mitochondrion" />
  <species id="(alpha-D-Mannosyl)4-beta-D-mannosyl-diacetylchitobiosyldiphosphodolichol_cytosol" name="(alpha-D-Mannosyl)4-beta-D-mannosyl-diacetylchitobiosyldiphosphodolichol_cytosol" speciesType="(alpha-D-Mannosyl)4-beta-D-mannosyl-diacetylchitobiosyldiphosphodolichol" boundaryCondition="false" compartment="cytosol" />
  <species id="(alpha-D-Mannosyl)8-beta-D-mannosyl-diacetylchitobiosyldiphosphodolichol_cytosol" name="(alpha-D-Mannosyl)8-beta-D-mannosyl-diacetylchitobiosyldiphosphodolichol_cytosol" speciesType="(alpha-D-Mannosyl)8-beta-D-mannosyl-diacetylchitobiosyldiphosphodolichol" boundaryCondition="false" compartment="cytosol" />
  <species id="1,2-Diacyl-sn-glycerol_apicoplast" name="1,2-Diacyl-sn-glycerol_apicoplast" speciesType="1,2-Diacyl-sn-glycerol" boundaryCondition="false" compartment="apicoplast" />
  <species id="1,2-Diacyl-sn-glycerol_cytosol" name="1,2-Diacyl-sn-glycerol_cytosol" speciesType="1,2-Diacyl-sn-glycerol" boundaryCondition="false" compartment="cytosol" />
  <species id="1,2-Diacyl-sn-glycerol_cytosol_host" name="1,2-Diacyl-sn-glycerol_cytosol_host" speciesType="1,2-Diacyl-sn-glycerol_cytosol" boundaryCondition="false" compartment="host" />
  <species id="1,3-Diaminopropane_cytosol" name="1,3-Diaminopropane_cytosol" speciesType="1,3-Diaminopropane" boundaryCondition="false" compartment="cytosol" />
  <species id="1-(4'-Hydroxyphenyl)ethanol_apicoplast" name="1-(4'-Hydroxyphenyl)ethanol_apicoplast" speciesType="1-(4'-Hydroxyphenyl)ethanol" boundaryCondition="false" compartment="apicoplast" />
  <species id="1-(5'-Phosphoribosyl)-5-amino-4-(N-succinocarboxamide)-imidazole_cytosol" name="1-(5'-Phosphoribosyl)-5-amino-4-(N-succinocarboxamide)-imidazole_cytosol" speciesType="1-(5'-Phosphoribosyl)-5-amino-4-(N-succinocarboxamide)-imidazole" boundaryCondition="false" compartment="cytosol" />
  <species id="1-(5'-Phosphoribosyl)-5-amino-4-imidazolecarboxamide_cytosol" name="1-(5'-Phosphoribosyl)-5-amino-4-imidazolecarboxamide_cytosol" speciesType="1-(5'-Phosphoribosyl)-5-amino-4-imidazolecarboxamide" boundaryCondition="false" compartment="cytosol" />
  <species id="1-Acyl-sn-glycero-3-phosphocholine_apicoplast" name="1-Acyl-sn-glycero-3-phosphocholine_apicoplast" speciesType="1-Acyl-sn-glycero-3-phosphocholine" boundaryCondition="false" compartment="apicoplast" />
  <species id="1-Acyl-sn-glycero-3-phosphocholine_cytosol" name="1-Acyl-sn-glycero-3-phosphocholine_cytosol" speciesType="1-Acyl-sn-glycero-3-phosphocholine" boundaryCondition="false" compartment="cytosol" />
  <species id="1-Acyl-sn-glycero-3-phosphoethanolamine_apicoplast" name="1-Acyl-sn-glycero-3-phosphoethanolamine_apicoplast" speciesType="1-Acyl-sn-glycero-3-phosphoethanolamine" boundaryCondition="false" compartment="apicoplast" />
  <species id="1-Acyl-sn-glycero-3-phosphoethanolamine_cytosol" name="1-Acyl-sn-glycero-3-phosphoethanolamine_cytosol" speciesType="1-Acyl-sn-glycero-3-phosphoethanolamine" boundaryCondition="false" compartment="cytosol" />
  <species id="1-Acyl-sn-glycerol_3-phosphate_apicoplast" name="1-Acyl-sn-glycerol_3-phosphate_apicoplast" speciesType="1-Acyl-sn-glycerol_3-phosphate" boundaryCondition="false" compartment="apicoplast" />
  <species id="1-Acyl-sn-glycerol_3-phosphate_cytosol" name="1-Acyl-sn-glycerol_3-phosphate_cytosol" speciesType="1-Acyl-sn-glycerol_3-phosphate" boundaryCondition="false" compartment="cytosol" />
  <species id="1-Acyl-sn-glycerol_3-phosphate_mitochondrion" name="1-Acyl-sn-glycerol_3-phosphate_mitochondrion" speciesType="1-Acyl-sn-glycerol_3-phosphate" boundaryCondition="false" compartment="mitochondrion" />
  <species id="1-Acylglycerol_cytosol" name="1-Acylglycerol_cytosol" speciesType="1-Acylglycerol" boundaryCondition="false" compartment="cytosol" />
  <species id="1-Alkenyl-2-acylglycerol_cytosol" name="1-Alkenyl-2-acylglycerol_cytosol" speciesType="1-Alkenyl-2-acylglycerol" boundaryCondition="false" compartment="cytosol" />
  <species id="1-Alkyl-2-acylglycerol_cytosol" name="1-Alkyl-2-acylglycerol_cytosol" speciesType="1-Alkyl-2-acylglycerol" boundaryCondition="false" compartment="cytosol" />
  <species id="1-Alkyl-2-acylglycerophosphoethanolamine_cytosol" name="1-Alkyl-2-acylglycerophosphoethanolamine_cytosol" speciesType="1-Alkyl-2-acylglycerophosphoethanolamine" boundaryCondition="false" compartment="cytosol" />
  <species id="1-Butanol_apicoplast" name="1-Butanol_apicoplast" speciesType="1-Butanol" boundaryCondition="false" compartment="apicoplast" />
  <species id="1-Deoxy-D-xylulose_5-phosphate_apicoplast" name="1-Deoxy-D-xylulose_5-phosphate_apicoplast" speciesType="1-Deoxy-D-xylulose_5-phosphate" boundaryCondition="false" compartment="apicoplast" />
  <species id="1-Deoxy-D-xylulose_5-phosphate_cytosol" name="1-Deoxy-D-xylulose_5-phosphate_cytosol" speciesType="1-Deoxy-D-xylulose_5-phosphate" boundaryCondition="false" compartment="cytosol" />
  <species id="1-Hydroxy-2-methyl-2-butenyl_4-diphosphate_apicoplast" name="1-Hydroxy-2-methyl-2-butenyl_4-diphosphate_apicoplast" speciesType="1-Hydroxy-2-methyl-2-butenyl_4-diphosphate" boundaryCondition="false" compartment="apicoplast" />
  <species id="1-Phosphatidyl-1D-myo-inositol_3-phosphate_cytosol" name="1-Phosphatidyl-1D-myo-inositol_3-phosphate_cytosol" speciesType="1-Phosphatidyl-1D-myo-inositol_3-phosphate" boundaryCondition="false" compartment="cytosol" />
  <species id="1-Phosphatidyl-1D-myo-inositol_4-phosphate_cytosol" name="1-Phosphatidyl-1D-myo-inositol_4-phosphate_cytosol" speciesType="1-Phosphatidyl-1D-myo-inositol_4-phosphate" boundaryCondition="false" compartment="cytosol" />
  <species id="1-Phosphatidyl-D-myo-inositol_4,5-bisphosphate_cytosol" name="1-Phosphatidyl-D-myo-inositol_4,5-bisphosphate_cytosol" speciesType="1-Phosphatidyl-D-myo-inositol_4,5-bisphosphate" boundaryCondition="false" compartment="cytosol" />
  <species id="1-Phosphatidyl-D-myo-inositol_cytosol" name="1-Phosphatidyl-D-myo-inositol_cytosol" speciesType="1-Phosphatidyl-D-myo-inositol" boundaryCondition="false" compartment="cytosol" />
  <species id="1-Phosphatidyl-D-myo-inositol_cytosol_host" name="1-Phosphatidyl-D-myo-inositol_cytosol_host" speciesType="1-Phosphatidyl-D-myo-inositol_cytosol" boundaryCondition="false" compartment="host" />
  <species id="10-Formyltetrahydrofolate_cytosol" name="10-Formyltetrahydrofolate_cytosol" speciesType="10-Formyltetrahydrofolate" boundaryCondition="false" compartment="cytosol" />
  <species id="10-Formyltetrahydrofolylpolyglutamate_cytosol" name="10-Formyltetrahydrofolylpolyglutamate_cytosol" speciesType="10-Formyltetrahydrofolylpolyglutamate" boundaryCondition="false" compartment="cytosol" />
  <species id="13(S)-HODE_apicoplast" name="13(S)-HODE_apicoplast" speciesType="13(S)-HODE" boundaryCondition="false" compartment="apicoplast" />
  <species id="13-OxoODE_apicoplast" name="13-OxoODE_apicoplast" speciesType="13-OxoODE" boundaryCondition="false" compartment="apicoplast" />
  <species id="15(S)-HPETE_apicoplast" name="15(S)-HPETE_apicoplast" speciesType="15(S)-HPETE" boundaryCondition="false" compartment="apicoplast" />
  <species id="15(S)-HPETE_mitochondrion" name="15(S)-HPETE_mitochondrion" speciesType="15(S)-HPETE" boundaryCondition="false" compartment="mitochondrion" />
  <species id="1D-myo-Inositol_1,4-bisphosphate_cytosol" name="1D-myo-Inositol_1,4-bisphosphate_cytosol" speciesType="1D-myo-Inositol_1,4-bisphosphate" boundaryCondition="false" compartment="cytosol" />
  <species id="1D-myo-Inositol_3-phosphate_cytosol" name="1D-myo-Inositol_3-phosphate_cytosol" speciesType="1D-myo-Inositol_3-phosphate" boundaryCondition="false" compartment="cytosol" />
  <species id="2'-Hydroxygenistein_cytosol" name="2'-Hydroxygenistein_cytosol" speciesType="2'-Hydroxygenistein" boundaryCondition="false" compartment="cytosol" />
  <species id="2'-Hydroxygenistein_mitochondrion" name="2'-Hydroxygenistein_mitochondrion" speciesType="2'-Hydroxygenistein" boundaryCondition="false" compartment="mitochondrion" />
  <species id="2,3-dehydrokievitone_cytosol" name="2,3-dehydrokievitone_cytosol" speciesType="2,3-dehydrokievitone" boundaryCondition="false" compartment="cytosol" />
  <species id="2,3-dehydrokievitone_mitochondrion" name="2,3-dehydrokievitone_mitochondrion" speciesType="2,3-dehydrokievitone" boundaryCondition="false" compartment="mitochondrion" />
  <species id="2,5-Diamino-6-(5'-triphosphoryl-3',4'-trihydroxy-2'-oxopentyl)-amino-4-oxopyrimidine_cytosol" name="2,5-Diamino-6-(5'-triphosphoryl-3',4'-trihydroxy-2'-oxopentyl)-amino-4-oxopyrimidine_cytosol" speciesType="2,5-Diamino-6-(5'-triphosphoryl-3',4'-trihydroxy-2'-oxopentyl)-amino-4-oxopyrimidine" boundaryCondition="false" compartment="cytosol" />
  <species id="2,5-Diaminopyrimidine_nucleoside_triphosphate_cytosol" name="2,5-Diaminopyrimidine_nucleoside_triphosphate_cytosol" speciesType="2,5-Diaminopyrimidine_nucleoside_triphosphate" boundaryCondition="false" compartment="cytosol" />
  <species id="2,6-Dimethyl-5-methylene-3-oxo-heptanoyl-CoA_apicoplast" name="2,6-Dimethyl-5-methylene-3-oxo-heptanoyl-CoA_apicoplast" speciesType="2,6-Dimethyl-5-methylene-3-oxo-heptanoyl-CoA" boundaryCondition="false" compartment="apicoplast" />
  <species id="2-(3-Carboxy-3-aminopropyl)-L-histidine_cytosol" name="2-(3-Carboxy-3-aminopropyl)-L-histidine_cytosol" speciesType="2-(3-Carboxy-3-aminopropyl)-L-histidine" boundaryCondition="false" compartment="cytosol" />
  <species id="2-(Formamido)-N1-(5'-phosphoribosyl)acetamidine_cytosol" name="2-(Formamido)-N1-(5'-phosphoribosyl)acetamidine_cytosol" speciesType="2-(Formamido)-N1-(5'-phosphoribosyl)acetamidine" boundaryCondition="false" compartment="cytosol" />
  <species id="2-(alpha-Hydroxyethyl)thiamine_diphosphate_apicoplast" name="2-(alpha-Hydroxyethyl)thiamine_diphosphate_apicoplast" speciesType="2-(alpha-Hydroxyethyl)thiamine_diphosphate" boundaryCondition="false" compartment="apicoplast" />
  <species id="2-Acyl-sn-glycero-3-phosphocholine_cytosol" name="2-Acyl-sn-glycero-3-phosphocholine_cytosol" speciesType="2-Acyl-sn-glycero-3-phosphocholine" boundaryCondition="false" compartment="cytosol" />
  <species id="2-Acyl-sn-glycero-3-phosphocholine_mitochondrion" name="2-Acyl-sn-glycero-3-phosphocholine_mitochondrion" speciesType="2-Acyl-sn-glycero-3-phosphocholine" boundaryCondition="false" compartment="mitochondrion" />
  <species id="2-Acyl-sn-glycerol_3-phosphate_apicoplast" name="2-Acyl-sn-glycerol_3-phosphate_apicoplast" speciesType="2-Acyl-sn-glycerol_3-phosphate" boundaryCondition="false" compartment="apicoplast" />
  <species id="2-Amino-4-hydroxy-6-(D-erythro-1,2,3-trihydroxypropyl)-7,8-dihydropteridine_cytosol" name="2-Amino-4-hydroxy-6-(D-erythro-1,2,3-trihydroxypropyl)-7,8-dihydropteridine_cytosol" speciesType="2-Amino-4-hydroxy-6-(D-erythro-1,2,3-trihydroxypropyl)-7,8-dihydropteridine" boundaryCondition="false" compartment="cytosol" />
  <species id="2-Amino-4-hydroxy-6-(erythro-1,2,3-trihydroxypropyl)dihydropteridinetriphosphate_cytosol" name="2-Amino-4-hydroxy-6-(erythro-1,2,3-trihydroxypropyl)dihydropteridinetriphosphate_cytosol" speciesType="2-Amino-4-hydroxy-6-(erythro-1,2,3-trihydroxypropyl)dihydropteridinetriphosphate" boundaryCondition="false" compartment="cytosol" />
  <species id="2-Amino-4-hydroxy-6-hydroxymethyl-7,8-dihydropteridine_cytosol" name="2-Amino-4-hydroxy-6-hydroxymethyl-7,8-dihydropteridine_cytosol" speciesType="2-Amino-4-hydroxy-6-hydroxymethyl-7,8-dihydropteridine" boundaryCondition="false" compartment="cytosol" />
  <species id="2-Amino-7,8-dihydro-4-hydroxy-6-(diphosphooxymethyl)pteridine_cytosol" name="2-Amino-7,8-dihydro-4-hydroxy-6-(diphosphooxymethyl)pteridine_cytosol" speciesType="2-Amino-7,8-dihydro-4-hydroxy-6-(diphosphooxymethyl)pteridine" boundaryCondition="false" compartment="cytosol" />
  <species id="2-C-Methyl-D-erythritol_2,4-cyclodiphosphate_apicoplast" name="2-C-Methyl-D-erythritol_2,4-cyclodiphosphate_apicoplast" speciesType="2-C-Methyl-D-erythritol_2,4-cyclodiphosphate" boundaryCondition="false" compartment="apicoplast" />
  <species id="2-C-Methyl-D-erythritol_4-phosphate_apicoplast" name="2-C-Methyl-D-erythritol_4-phosphate_apicoplast" speciesType="2-C-Methyl-D-erythritol_4-phosphate" boundaryCondition="false" compartment="apicoplast" />
  <species id="2-Dehydro-3-deoxy-D-arabino-heptonate_7-phosphate_cytosol" name="2-Dehydro-3-deoxy-D-arabino-heptonate_7-phosphate_cytosol" speciesType="2-Dehydro-3-deoxy-D-arabino-heptonate_7-phosphate" boundaryCondition="false" compartment="cytosol" />
  <species id="2-Deoxy-D-ribose_1-phosphate_cytosol" name="2-Deoxy-D-ribose_1-phosphate_cytosol" speciesType="2-Deoxy-D-ribose_1-phosphate" boundaryCondition="false" compartment="cytosol" />
  <species id="2-Deoxy-D-ribose_5-phosphate_cytosol" name="2-Deoxy-D-ribose_5-phosphate_cytosol" speciesType="2-Deoxy-D-ribose_5-phosphate" boundaryCondition="false" compartment="cytosol" />
  <species id="2-Hexaprenyl-3-methyl-6-methoxy-1,4-benzoquinone_mitochondrion" name="2-Hexaprenyl-3-methyl-6-methoxy-1,4-benzoquinone_mitochondrion" speciesType="2-Hexaprenyl-3-methyl-6-methoxy-1,4-benzoquinone" boundaryCondition="false" compartment="mitochondrion" />
  <species id="2-Hexaprenyl-6-methoxy-1,4-benzoquinone_mitochondrion" name="2-Hexaprenyl-6-methoxy-1,4-benzoquinone_mitochondrion" speciesType="2-Hexaprenyl-6-methoxy-1,4-benzoquinone" boundaryCondition="false" compartment="mitochondrion" />
  <species id="2-Hydroxyestradiol-17beta_apicoplast" name="2-Hydroxyestradiol-17beta_apicoplast" speciesType="2-Hydroxyestradiol-17beta" boundaryCondition="false" compartment="apicoplast" />
  <species id="2-Hydroxyestradiol-17beta_mitochondrion" name="2-Hydroxyestradiol-17beta_mitochondrion" speciesType="2-Hydroxyestradiol-17beta" boundaryCondition="false" compartment="mitochondrion" />
  <species id="2-Hydroxypropylphosphonate_apicoplast" name="2-Hydroxypropylphosphonate_apicoplast" speciesType="2-Hydroxypropylphosphonate" boundaryCondition="false" compartment="apicoplast" />
  <species id="2-Hydroxypropylphosphonate_mitochondrion" name="2-Hydroxypropylphosphonate_mitochondrion" speciesType="2-Hydroxypropylphosphonate" boundaryCondition="false" compartment="mitochondrion" />
  <species id="2-Methoxyestradiol-17beta_apicoplast" name="2-Methoxyestradiol-17beta_apicoplast" speciesType="2-Methoxyestradiol-17beta" boundaryCondition="false" compartment="apicoplast" />
  <species id="2-Methoxyestradiol-17beta_mitochondrion" name="2-Methoxyestradiol-17beta_mitochondrion" speciesType="2-Methoxyestradiol-17beta" boundaryCondition="false" compartment="mitochondrion" />
  <species id="2-Methyl-1-hydroxybutyl-ThPP_mitochondrion" name="2-Methyl-1-hydroxybutyl-ThPP_mitochondrion" speciesType="2-Methyl-1-hydroxybutyl-ThPP" boundaryCondition="false" compartment="mitochondrion" />
  <species id="2-Methyl-1-hydroxypropyl-ThPP_mitochondrion" name="2-Methyl-1-hydroxypropyl-ThPP_mitochondrion" speciesType="2-Methyl-1-hydroxypropyl-ThPP" boundaryCondition="false" compartment="mitochondrion" />
  <species id="2-Methyl-4-amino-5-hydroxymethylpyrimidine_diphosphate_cytosol" name="2-Methyl-4-amino-5-hydroxymethylpyrimidine_diphosphate_cytosol" speciesType="2-Methyl-4-amino-5-hydroxymethylpyrimidine_diphosphate" boundaryCondition="false" compartment="cytosol" />
  <species id="2-Methylacetoacetyl-CoA_cytosol" name="2-Methylacetoacetyl-CoA_cytosol" speciesType="2-Methylacetoacetyl-CoA" boundaryCondition="false" compartment="cytosol" />
  <species id="2-Methylpropanoyl-CoA_mitochondrion" name="2-Methylpropanoyl-CoA_mitochondrion" speciesType="2-Methylpropanoyl-CoA" boundaryCondition="false" compartment="mitochondrion" />
  <species id="2-Naphthoyl-CoA_apicoplast" name="2-Naphthoyl-CoA_apicoplast" speciesType="2-Naphthoyl-CoA" boundaryCondition="false" compartment="apicoplast" />
  <species id="2-Octaprenyl-3-methyl-5-hydroxy-6-methoxy-1,4-benzoquinone_mitochondrion" name="2-Octaprenyl-3-methyl-5-hydroxy-6-methoxy-1,4-benzoquinone_mitochondrion" speciesType="2-Octaprenyl-3-methyl-5-hydroxy-6-methoxy-1,4-benzoquinone" boundaryCondition="false" compartment="mitochondrion" />
  <species id="2-Octaprenyl-3-methyl-6-methoxy-1,4-benzoquinone_mitochondrion" name="2-Octaprenyl-3-methyl-6-methoxy-1,4-benzoquinone_mitochondrion" speciesType="2-Octaprenyl-3-methyl-6-methoxy-1,4-benzoquinone" boundaryCondition="false" compartment="mitochondrion" />
  <species id="2-Octaprenyl-6-hydroxyphenol_mitochondrion" name="2-Octaprenyl-6-hydroxyphenol_mitochondrion" speciesType="2-Octaprenyl-6-hydroxyphenol" boundaryCondition="false" compartment="mitochondrion" />
  <species id="2-Octaprenyl-6-methoxy-1,4-benzoquinone_mitochondrion" name="2-Octaprenyl-6-methoxy-1,4-benzoquinone_mitochondrion" speciesType="2-Octaprenyl-6-methoxy-1,4-benzoquinone" boundaryCondition="false" compartment="mitochondrion" />
  <species id="2-Octaprenyl-6-methoxyphenol_mitochondrion" name="2-Octaprenyl-6-methoxyphenol_mitochondrion" speciesType="2-Octaprenyl-6-methoxyphenol" boundaryCondition="false" compartment="mitochondrion" />
  <species id="2-Octaprenylphenol_mitochondrion" name="2-Octaprenylphenol_mitochondrion" speciesType="2-Octaprenylphenol" boundaryCondition="false" compartment="mitochondrion" />
  <species id="2-Oxoadipate_mitochondrion" name="2-Oxoadipate_mitochondrion" speciesType="2-Oxoadipate" boundaryCondition="false" compartment="mitochondrion" />
  <species id="2-Oxobutanoate_cytosol" name="2-Oxobutanoate_cytosol" speciesType="2-Oxobutanoate" boundaryCondition="false" compartment="cytosol" />
  <species id="2-Oxoglutarate_apicoplast" name="2-Oxoglutarate_apicoplast" speciesType="2-Oxoglutarate" boundaryCondition="false" compartment="apicoplast" />
  <species id="2-Oxoglutarate_cytosol" name="2-Oxoglutarate_cytosol" speciesType="2-Oxoglutarate" boundaryCondition="false" compartment="cytosol" />
  <species id="2-Oxoglutarate_cytosol_host" name="2-Oxoglutarate_cytosol_host" speciesType="2-Oxoglutarate_cytosol" boundaryCondition="false" compartment="host" />
  <species id="2-Oxoglutarate_mitochondrion" name="2-Oxoglutarate_mitochondrion" speciesType="2-Oxoglutarate" boundaryCondition="false" compartment="mitochondrion" />
  <species id="2-Oxopentanoic_acid_cytosol" name="2-Oxopentanoic_acid_cytosol" speciesType="2-Oxopentanoic_acid" boundaryCondition="false" compartment="cytosol" />
  <species id="2-Phenylacetamide_apicoplast" name="2-Phenylacetamide_apicoplast" speciesType="2-Phenylacetamide" boundaryCondition="false" compartment="apicoplast" />
  <species id="2-Phenylacetamide_mitochondrion" name="2-Phenylacetamide_mitochondrion" speciesType="2-Phenylacetamide" boundaryCondition="false" compartment="mitochondrion" />
  <species id="2-Phospho-4-(cytidine_5'-diphospho)-2-C-methyl-D-erythritol_apicoplast" name="2-Phospho-4-(cytidine_5'-diphospho)-2-C-methyl-D-erythritol_apicoplast" speciesType="2-Phospho-4-(cytidine_5'-diphospho)-2-C-methyl-D-erythritol" boundaryCondition="false" compartment="apicoplast" />
  <species id="2-Phospho-D-glycerate_cytosol" name="2-Phospho-D-glycerate_cytosol" speciesType="2-Phospho-D-glycerate" boundaryCondition="false" compartment="cytosol" />
  <species id="2-Propylmalate_cytosol" name="2-Propylmalate_cytosol" speciesType="2-Propylmalate" boundaryCondition="false" compartment="cytosol" />
  <species id="2-[3-Carboxy-3-(methylammonio)propyl]-L-histidine_cytosol" name="2-[3-Carboxy-3-(methylammonio)propyl]-L-histidine_cytosol" speciesType="2-[3-Carboxy-3-(methylammonio)propyl]-L-histidine" boundaryCondition="false" compartment="cytosol" />
  <species id="2-methyl-1-hydroxybutylthiamine_diphosphate_cytosol" name="2-methyl-1-hydroxybutylthiamine_diphosphate_cytosol" speciesType="2-methyl-1-hydroxybutylthiamine_diphosphate" boundaryCondition="false" compartment="cytosol" />
  <species id="3',5'-Cyclic_AMP_apicoplast" name="3',5'-Cyclic_AMP_apicoplast" speciesType="3',5'-Cyclic_AMP" boundaryCondition="false" compartment="apicoplast" />
  <species id="3',5'-Cyclic_AMP_cytosol" name="3',5'-Cyclic_AMP_cytosol" speciesType="3',5'-Cyclic_AMP" boundaryCondition="false" compartment="cytosol" />
  <species id="3',5'-Cyclic_AMP_mitochondrion" name="3',5'-Cyclic_AMP_mitochondrion" speciesType="3',5'-Cyclic_AMP" boundaryCondition="false" compartment="mitochondrion" />
  <species id="3',5'-Cyclic_AMP_nucleus" name="3',5'-Cyclic_AMP_nucleus" speciesType="3',5'-Cyclic_AMP" boundaryCondition="false" compartment="nucleus" />
  <species id="3',5'-Cyclic_GMP_cytosol" name="3',5'-Cyclic_GMP_cytosol" speciesType="3',5'-Cyclic_GMP" boundaryCondition="false" compartment="cytosol" />
  <species id="3-(4-Hydroxyphenyl)pyruvate_cytosol" name="3-(4-Hydroxyphenyl)pyruvate_cytosol" speciesType="3-(4-Hydroxyphenyl)pyruvate" boundaryCondition="false" compartment="cytosol" />
  <species id="3-Carboxy-1-hydroxypropyl-ThPP_mitochondrion" name="3-Carboxy-1-hydroxypropyl-ThPP_mitochondrion" speciesType="3-Carboxy-1-hydroxypropyl-ThPP" boundaryCondition="false" compartment="mitochondrion" />
  <species id="3-Dehydroquinate_cytosol" name="3-Dehydroquinate_cytosol" speciesType="3-Dehydroquinate" boundaryCondition="false" compartment="cytosol" />
  <species id="3-Dehydroshikimate_cytosol" name="3-Dehydroshikimate_cytosol" speciesType="3-Dehydroshikimate" boundaryCondition="false" compartment="cytosol" />
  <species id="3-Dehydrosphinganine_apicoplast" name="3-Dehydrosphinganine_apicoplast" speciesType="3-Dehydrosphinganine" boundaryCondition="false" compartment="apicoplast" />
  <species id="3-Dehydrosphinganine_cytosol" name="3-Dehydrosphinganine_cytosol" speciesType="3-Dehydrosphinganine" boundaryCondition="false" compartment="cytosol" />
  <species id="3-Demethylubiquinone-9_mitochondrion" name="3-Demethylubiquinone-9_mitochondrion" speciesType="3-Demethylubiquinone-9" boundaryCondition="false" compartment="mitochondrion" />
  <species id="3-Hydroxy-2-methylpropanoate_cytosol" name="3-Hydroxy-2-methylpropanoate_cytosol" speciesType="3-Hydroxy-2-methylpropanoate" boundaryCondition="false" compartment="cytosol" />
  <species id="3-Hydroxy-2-methylpropanoyl-CoA_cytosol" name="3-Hydroxy-2-methylpropanoyl-CoA_cytosol" speciesType="3-Hydroxy-2-methylpropanoyl-CoA" boundaryCondition="false" compartment="cytosol" />
  <species id="3-Hydroxy-5-oxohexanoyl-CoA_apicoplast" name="3-Hydroxy-5-oxohexanoyl-CoA_apicoplast" speciesType="3-Hydroxy-5-oxohexanoyl-CoA" boundaryCondition="false" compartment="apicoplast" />
  <species id="3-Hydroxy-N6,N6,N6-trimethyl-L-lysine_cytosol" name="3-Hydroxy-N6,N6,N6-trimethyl-L-lysine_cytosol" speciesType="3-Hydroxy-N6,N6,N6-trimethyl-L-lysine" boundaryCondition="false" compartment="cytosol" />
  <species id="3-Hydroxyoctadecanoyl-CoA_apicoplast" name="3-Hydroxyoctadecanoyl-CoA_apicoplast" speciesType="3-Hydroxyoctadecanoyl-CoA" boundaryCondition="false" compartment="apicoplast" />
  <species id="3-Hydroxyoctadecanoyl-[acp]_apicoplast" name="3-Hydroxyoctadecanoyl-[acp]_apicoplast" speciesType="3-Hydroxyoctadecanoyl-[acp]" boundaryCondition="false" compartment="apicoplast" />
  <species id="3-Hydroxyoctadecanoyl-[acp]_cytosol" name="3-Hydroxyoctadecanoyl-[acp]_cytosol" speciesType="3-Hydroxyoctadecanoyl-[acp]" boundaryCondition="false" compartment="cytosol" />
  <species id="3-Hydroxypropanoate_cytosol" name="3-Hydroxypropanoate_cytosol" speciesType="3-Hydroxypropanoate" boundaryCondition="false" compartment="cytosol" />
  <species id="3-Hydroxypropionyl-CoA_cytosol" name="3-Hydroxypropionyl-CoA_cytosol" speciesType="3-Hydroxypropionyl-CoA" boundaryCondition="false" compartment="cytosol" />
  <species id="3-Isopropylbut-3-enoyl-CoA_apicoplast" name="3-Isopropylbut-3-enoyl-CoA_apicoplast" speciesType="3-Isopropylbut-3-enoyl-CoA" boundaryCondition="false" compartment="apicoplast" />
  <species id="3-Keto-beta-D-galactose_apicoplast" name="3-Keto-beta-D-galactose_apicoplast" speciesType="3-Keto-beta-D-galactose" boundaryCondition="false" compartment="apicoplast" />
  <species id="3-Methyl-1-hydroxybutyl-ThPP_mitochondrion" name="3-Methyl-1-hydroxybutyl-ThPP_mitochondrion" speciesType="3-Methyl-1-hydroxybutyl-ThPP" boundaryCondition="false" compartment="mitochondrion" />
  <species id="3-Methyl-2-oxobutanoic_acid_mitochondrion" name="3-Methyl-2-oxobutanoic_acid_mitochondrion" speciesType="3-Methyl-2-oxobutanoic_acid" boundaryCondition="false" compartment="mitochondrion" />
  <species id="3-Methylbutanoyl-CoA_cytosol" name="3-Methylbutanoyl-CoA_cytosol" speciesType="3-Methylbutanoyl-CoA" boundaryCondition="false" compartment="cytosol" />
  <species id="3-Methylbutanoyl-CoA_mitochondrion" name="3-Methylbutanoyl-CoA_mitochondrion" speciesType="3-Methylbutanoyl-CoA" boundaryCondition="false" compartment="mitochondrion" />
  <species id="3-Methylcrotonyl-CoA_cytosol" name="3-Methylcrotonyl-CoA_cytosol" speciesType="3-Methylcrotonyl-CoA" boundaryCondition="false" compartment="cytosol" />
  <species id="3-Octaprenyl-4-hydroxybenzoate_mitochondrion" name="3-Octaprenyl-4-hydroxybenzoate_mitochondrion" speciesType="3-Octaprenyl-4-hydroxybenzoate" boundaryCondition="false" compartment="mitochondrion" />
  <species id="3-Oxo-OPC4-CoA_cytosol" name="3-Oxo-OPC4-CoA_cytosol" speciesType="3-Oxo-OPC4-CoA" boundaryCondition="false" compartment="cytosol" />
  <species id="3-Oxo-OPC6-CoA_cytosol" name="3-Oxo-OPC6-CoA_cytosol" speciesType="3-Oxo-OPC6-CoA" boundaryCondition="false" compartment="cytosol" />
  <species id="3-Oxo-OPC8-CoA_cytosol" name="3-Oxo-OPC8-CoA_cytosol" speciesType="3-Oxo-OPC8-CoA" boundaryCondition="false" compartment="cytosol" />
  <species id="3-Oxoadipyl-CoA_cytosol" name="3-Oxoadipyl-CoA_cytosol" speciesType="3-Oxoadipyl-CoA" boundaryCondition="false" compartment="cytosol" />
  <species id="3-Oxodecanoyl-CoA_cytosol" name="3-Oxodecanoyl-CoA_cytosol" speciesType="3-Oxodecanoyl-CoA" boundaryCondition="false" compartment="cytosol" />
  <species id="3-Oxodecanoyl-[acp]_apicoplast" name="3-Oxodecanoyl-[acp]_apicoplast" speciesType="3-Oxodecanoyl-[acp]" boundaryCondition="false" compartment="apicoplast" />
  <species id="3-Oxododecanoyl-CoA_cytosol" name="3-Oxododecanoyl-CoA_cytosol" speciesType="3-Oxododecanoyl-CoA" boundaryCondition="false" compartment="cytosol" />
  <species id="3-Oxododecanoyl-[acp]_apicoplast" name="3-Oxododecanoyl-[acp]_apicoplast" speciesType="3-Oxododecanoyl-[acp]" boundaryCondition="false" compartment="apicoplast" />
  <species id="3-Oxohexadecanoyl-[acp]_apicoplast" name="3-Oxohexadecanoyl-[acp]_apicoplast" speciesType="3-Oxohexadecanoyl-[acp]" boundaryCondition="false" compartment="apicoplast" />
  <species id="3-Oxohexanoyl-CoA_cytosol" name="3-Oxohexanoyl-CoA_cytosol" speciesType="3-Oxohexanoyl-CoA" boundaryCondition="false" compartment="cytosol" />
  <species id="3-Oxohexanoyl-[acp]_apicoplast" name="3-Oxohexanoyl-[acp]_apicoplast" speciesType="3-Oxohexanoyl-[acp]" boundaryCondition="false" compartment="apicoplast" />
  <species id="3-Oxooctanoyl-CoA_cytosol" name="3-Oxooctanoyl-CoA_cytosol" speciesType="3-Oxooctanoyl-CoA" boundaryCondition="false" compartment="cytosol" />
  <species id="3-Oxooctanoyl-[acp]_apicoplast" name="3-Oxooctanoyl-[acp]_apicoplast" speciesType="3-Oxooctanoyl-[acp]" boundaryCondition="false" compartment="apicoplast" />
  <species id="3-Oxopalmitoyl-CoA_cytosol" name="3-Oxopalmitoyl-CoA_cytosol" speciesType="3-Oxopalmitoyl-CoA" boundaryCondition="false" compartment="cytosol" />
  <species id="3-Oxopimeloyl-CoA_apicoplast" name="3-Oxopimeloyl-CoA_apicoplast" speciesType="3-Oxopimeloyl-CoA" boundaryCondition="false" compartment="apicoplast" />
  <species id="3-Oxopropanoate_cytosol" name="3-Oxopropanoate_cytosol" speciesType="3-Oxopropanoate" boundaryCondition="false" compartment="cytosol" />
  <species id="3-Oxostearoyl-CoA_apicoplast" name="3-Oxostearoyl-CoA_apicoplast" speciesType="3-Oxostearoyl-CoA" boundaryCondition="false" compartment="apicoplast" />
  <species id="3-Oxostearoyl-[acp]_apicoplast" name="3-Oxostearoyl-[acp]_apicoplast" speciesType="3-Oxostearoyl-[acp]" boundaryCondition="false" compartment="apicoplast" />
  <species id="3-Oxotetradecanoyl-CoA_cytosol" name="3-Oxotetradecanoyl-CoA_cytosol" speciesType="3-Oxotetradecanoyl-CoA" boundaryCondition="false" compartment="cytosol" />
  <species id="3-Oxotetradecanoyl-[acp]_apicoplast" name="3-Oxotetradecanoyl-[acp]_apicoplast" speciesType="3-Oxotetradecanoyl-[acp]" boundaryCondition="false" compartment="apicoplast" />
  <species id="3-Phospho-D-glycerate_cytosol" name="3-Phospho-D-glycerate_cytosol" speciesType="3-Phospho-D-glycerate" boundaryCondition="false" compartment="cytosol" />
  <species id="3-Phospho-D-glycerate_cytosol_host" name="3-Phospho-D-glycerate_cytosol_host" speciesType="3-Phospho-D-glycerate_cytosol" boundaryCondition="false" compartment="host" />
  <species id="3-Phospho-D-glyceroyl_phosphate_cytosol" name="3-Phospho-D-glyceroyl_phosphate_cytosol" speciesType="3-Phospho-D-glyceroyl_phosphate" boundaryCondition="false" compartment="cytosol" />
  <species id="3-Phospho-D-glyceroyl_phosphate_mitochondrion" name="3-Phospho-D-glyceroyl_phosphate_mitochondrion" speciesType="3-Phospho-D-glyceroyl_phosphate" boundaryCondition="false" compartment="mitochondrion" />
  <species id="3-Sulfino-L-alanine_cytosol" name="3-Sulfino-L-alanine_cytosol" speciesType="3-Sulfino-L-alanine" boundaryCondition="false" compartment="cytosol" />
  <species id="3-Sulfinylpyruvate_cytosol" name="3-Sulfinylpyruvate_cytosol" speciesType="3-Sulfinylpyruvate" boundaryCondition="false" compartment="cytosol" />
  <species id="3-Sulfopyruvate_cytosol" name="3-Sulfopyruvate_cytosol" speciesType="3-Sulfopyruvate" boundaryCondition="false" compartment="cytosol" />
  <species id="3-methyl-1-hydroxybutylthiamine_diphosphate_cytosol" name="3-methyl-1-hydroxybutylthiamine_diphosphate_cytosol" speciesType="3-methyl-1-hydroxybutylthiamine_diphosphate" boundaryCondition="false" compartment="cytosol" />
  <species id="3alpha,7alpha,12alpha,24-Tetrahydroxy-5beta-cholestanoyl-CoA_apicoplast" name="3alpha,7alpha,12alpha,24-Tetrahydroxy-5beta-cholestanoyl-CoA_apicoplast" speciesType="3alpha,7alpha,12alpha,24-Tetrahydroxy-5beta-cholestanoyl-CoA" boundaryCondition="false" compartment="apicoplast" />
  <species id="3alpha,7alpha,12alpha-Trihydroxy-5beta-24-oxocholestanoyl-CoA_apicoplast" name="3alpha,7alpha,12alpha-Trihydroxy-5beta-24-oxocholestanoyl-CoA_apicoplast" speciesType="3alpha,7alpha,12alpha-Trihydroxy-5beta-24-oxocholestanoyl-CoA" boundaryCondition="false" compartment="apicoplast" />
  <species id="3alpha,7alpha,12alpha-Trihydroxy-5beta-24-oxocholestanoyl-CoA_cytosol" name="3alpha,7alpha,12alpha-Trihydroxy-5beta-24-oxocholestanoyl-CoA_cytosol" speciesType="3alpha,7alpha,12alpha-Trihydroxy-5beta-24-oxocholestanoyl-CoA" boundaryCondition="false" compartment="cytosol" />
  <species id="3alpha,7alpha,24-Trihydroxy-5beta-cholestanoyl-CoA_apicoplast" name="3alpha,7alpha,24-Trihydroxy-5beta-cholestanoyl-CoA_apicoplast" speciesType="3alpha,7alpha,24-Trihydroxy-5beta-cholestanoyl-CoA" boundaryCondition="false" compartment="apicoplast" />
  <species id="3alpha,7alpha-Dihydroxy-5beta-24-oxocholestanoyl-CoA_apicoplast" name="3alpha,7alpha-Dihydroxy-5beta-24-oxocholestanoyl-CoA_apicoplast" speciesType="3alpha,7alpha-Dihydroxy-5beta-24-oxocholestanoyl-CoA" boundaryCondition="false" compartment="apicoplast" />
  <species id="3alpha,7alpha-Dihydroxy-5beta-24-oxocholestanoyl-CoA_cytosol" name="3alpha,7alpha-Dihydroxy-5beta-24-oxocholestanoyl-CoA_cytosol" speciesType="3alpha,7alpha-Dihydroxy-5beta-24-oxocholestanoyl-CoA" boundaryCondition="false" compartment="cytosol" />
  <species id="3alpha,7alpha-Dihydroxy-5beta-cholestanoyl-CoA_cytosol" name="3alpha,7alpha-Dihydroxy-5beta-cholestanoyl-CoA_cytosol" speciesType="3alpha,7alpha-Dihydroxy-5beta-cholestanoyl-CoA" boundaryCondition="false" compartment="cytosol" />
  <species id="4'-Hydroxyacetophenone_apicoplast" name="4'-Hydroxyacetophenone_apicoplast" speciesType="4'-Hydroxyacetophenone" boundaryCondition="false" compartment="apicoplast" />
  <species id="4-(Cytidine_5'-diphospho)-2-C-methyl-D-erythritol_apicoplast" name="4-(Cytidine_5'-diphospho)-2-C-methyl-D-erythritol_apicoplast" speciesType="4-(Cytidine_5'-diphospho)-2-C-methyl-D-erythritol" boundaryCondition="false" compartment="apicoplast" />
  <species id="4-Amino-2-methyl-5-phosphomethylpyrimidine_cytosol" name="4-Amino-2-methyl-5-phosphomethylpyrimidine_cytosol" speciesType="4-Amino-2-methyl-5-phosphomethylpyrimidine" boundaryCondition="false" compartment="cytosol" />
  <species id="4-Amino-4-deoxychorismate_cytosol" name="4-Amino-4-deoxychorismate_cytosol" speciesType="4-Amino-4-deoxychorismate" boundaryCondition="false" compartment="cytosol" />
  <species id="4-Amino-5-hydroxymethyl-2-methylpyrimidine_cytosol" name="4-Amino-5-hydroxymethyl-2-methylpyrimidine_cytosol" speciesType="4-Amino-5-hydroxymethyl-2-methylpyrimidine" boundaryCondition="false" compartment="cytosol" />
  <species id="4-Amino-5-hydroxymethyl-2-methylpyrimidine_cytosol_host" name="4-Amino-5-hydroxymethyl-2-methylpyrimidine_cytosol_host" speciesType="4-Amino-5-hydroxymethyl-2-methylpyrimidine_cytosol" boundaryCondition="false" compartment="host" />
  <species id="4-Aminobenzoate_cytosol" name="4-Aminobenzoate_cytosol" speciesType="4-Aminobenzoate" boundaryCondition="false" compartment="cytosol" />
  <species id="4-Aminobenzoate_cytosol_host" name="4-Aminobenzoate_cytosol_host" speciesType="4-Aminobenzoate_cytosol" boundaryCondition="false" compartment="host" />
  <species id="4-Aminobutanoate_cytosol" name="4-Aminobutanoate_cytosol" speciesType="4-Aminobutanoate" boundaryCondition="false" compartment="cytosol" />
  <species id="4-Coumaryl_alcohol_apicoplast" name="4-Coumaryl_alcohol_apicoplast" speciesType="4-Coumaryl_alcohol" boundaryCondition="false" compartment="apicoplast" />
  <species id="4-Coumaryl_alcohol_mitochondrion" name="4-Coumaryl_alcohol_mitochondrion" speciesType="4-Coumaryl_alcohol" boundaryCondition="false" compartment="mitochondrion" />
  <species id="4-Hydroxybenzoate_cytosol" name="4-Hydroxybenzoate_cytosol" speciesType="4-Hydroxybenzoate" boundaryCondition="false" compartment="cytosol" />
  <species id="4-Hydroxybenzoate_mitochondrion" name="4-Hydroxybenzoate_mitochondrion" speciesType="4-Hydroxybenzoate" boundaryCondition="false" compartment="mitochondrion" />
  <species id="4-Hydroxybutanoic_acid_cytosol" name="4-Hydroxybutanoic_acid_cytosol" speciesType="4-Hydroxybutanoic_acid" boundaryCondition="false" compartment="cytosol" />
  <species id="4-Hydroxyphenylacetyl-CoA_apicoplast" name="4-Hydroxyphenylacetyl-CoA_apicoplast" speciesType="4-Hydroxyphenylacetyl-CoA" boundaryCondition="false" compartment="apicoplast" />
  <species id="4-Hydroxyphenylacetylglycine_apicoplast" name="4-Hydroxyphenylacetylglycine_apicoplast" speciesType="4-Hydroxyphenylacetylglycine" boundaryCondition="false" compartment="apicoplast" />
  <species id="4-Methyl-2-oxopentanoate_apicoplast" name="4-Methyl-2-oxopentanoate_apicoplast" speciesType="4-Methyl-2-oxopentanoate" boundaryCondition="false" compartment="apicoplast" />
  <species id="4-Methyl-2-oxopentanoate_mitochondrion" name="4-Methyl-2-oxopentanoate_mitochondrion" speciesType="4-Methyl-2-oxopentanoate" boundaryCondition="false" compartment="mitochondrion" />
  <species id="4-Methyl-5-(2-phosphoethyl)-thiazole_apicoplast" name="4-Methyl-5-(2-phosphoethyl)-thiazole_apicoplast" speciesType="4-Methyl-5-(2-phosphoethyl)-thiazole" boundaryCondition="false" compartment="apicoplast" />
  <species id="4-Methyl-5-(2-phosphoethyl)-thiazole_cytosol" name="4-Methyl-5-(2-phosphoethyl)-thiazole_cytosol" speciesType="4-Methyl-5-(2-phosphoethyl)-thiazole" boundaryCondition="false" compartment="cytosol" />
  <species id="4-Methyl-5-(2-phosphoethyl)-thiazole_mitochondrion" name="4-Methyl-5-(2-phosphoethyl)-thiazole_mitochondrion" speciesType="4-Methyl-5-(2-phosphoethyl)-thiazole" boundaryCondition="false" compartment="mitochondrion" />
  <species id="4-Nitrophenol_apicoplast" name="4-Nitrophenol_apicoplast" speciesType="4-Nitrophenol" boundaryCondition="false" compartment="apicoplast" />
  <species id="4-Nitrophenol_cytosol" name="4-Nitrophenol_cytosol" speciesType="4-Nitrophenol" boundaryCondition="false" compartment="cytosol" />
  <species id="4-Nitrophenyl_phosphate_apicoplast" name="4-Nitrophenyl_phosphate_apicoplast" speciesType="4-Nitrophenyl_phosphate" boundaryCondition="false" compartment="apicoplast" />
  <species id="4-Nitrophenyl_phosphate_cytosol" name="4-Nitrophenyl_phosphate_cytosol" speciesType="4-Nitrophenyl_phosphate" boundaryCondition="false" compartment="cytosol" />
  <species id="4-Pyridoxate_apicoplast" name="4-Pyridoxate_apicoplast" speciesType="4-Pyridoxate" boundaryCondition="false" compartment="apicoplast" />
  <species id="4-Trimethylammoniobutanal_cytosol" name="4-Trimethylammoniobutanal_cytosol" speciesType="4-Trimethylammoniobutanal" boundaryCondition="false" compartment="cytosol" />
  <species id="4-carboxy-1-hydroxybutylthiamine_diphosphate_cytosol" name="4-carboxy-1-hydroxybutylthiamine_diphosphate_cytosol" speciesType="4-carboxy-1-hydroxybutylthiamine_diphosphate" boundaryCondition="false" compartment="cytosol" />
  <species id="4-carboxy-1-hydroxybutylthiamine_diphosphate_mitochondrion" name="4-carboxy-1-hydroxybutylthiamine_diphosphate_mitochondrion" speciesType="4-carboxy-1-hydroxybutylthiamine_diphosphate" boundaryCondition="false" compartment="mitochondrion" />
  <species id="5'-Deoxyadenosine_apicoplast" name="5'-Deoxyadenosine_apicoplast" speciesType="5'-Deoxyadenosine" boundaryCondition="false" compartment="apicoplast" />
  <species id="5'-Deoxyadenosine_mitochondrion" name="5'-Deoxyadenosine_mitochondrion" speciesType="5'-Deoxyadenosine" boundaryCondition="false" compartment="mitochondrion" />
  <species id="5'-Methylthioadenosine_cytosol" name="5'-Methylthioadenosine_cytosol" speciesType="5'-Methylthioadenosine" boundaryCondition="false" compartment="cytosol" />
  <species id="5'-Phosphoribosyl-N-formylglycinamide_cytosol" name="5'-Phosphoribosyl-N-formylglycinamide_cytosol" speciesType="5'-Phosphoribosyl-N-formylglycinamide" boundaryCondition="false" compartment="cytosol" />
  <species id="5'-methylthioinosine_cytosol" name="5'-methylthioinosine_cytosol" speciesType="5'-methylthioinosine" boundaryCondition="false" compartment="cytosol" />
  <species id="5'-methylthioinosine_cytosol_host" name="5'-methylthioinosine_cytosol_host" speciesType="5'-methylthioinosine_cytosol" boundaryCondition="false" compartment="host" />
  <species id="5(S)-HETE_apicoplast" name="5(S)-HETE_apicoplast" speciesType="5(S)-HETE" boundaryCondition="false" compartment="apicoplast" />
  <species id="5(S)-HETE_mitochondrion" name="5(S)-HETE_mitochondrion" speciesType="5(S)-HETE" boundaryCondition="false" compartment="mitochondrion" />
  <species id="5(S)-HPETE_apicoplast" name="5(S)-HPETE_apicoplast" speciesType="5(S)-HPETE" boundaryCondition="false" compartment="apicoplast" />
  <species id="5(S)-HPETE_mitochondrion" name="5(S)-HPETE_mitochondrion" speciesType="5(S)-HPETE" boundaryCondition="false" compartment="mitochondrion" />
  <species id="5,10-Methenyltetrahydrofolate_cytosol" name="5,10-Methenyltetrahydrofolate_cytosol" speciesType="5,10-Methenyltetrahydrofolate" boundaryCondition="false" compartment="cytosol" />
  <species id="5,10-Methenyltetrahydrofolate_mitochondrion" name="5,10-Methenyltetrahydrofolate_mitochondrion" speciesType="5,10-Methenyltetrahydrofolate" boundaryCondition="false" compartment="mitochondrion" />
  <species id="5,10-Methylenetetrahydrofolate_cytosol" name="5,10-Methylenetetrahydrofolate_cytosol" speciesType="5,10-Methylenetetrahydrofolate" boundaryCondition="false" compartment="cytosol" />
  <species id="5,10-Methylenetetrahydrofolate_mitochondrion" name="5,10-Methylenetetrahydrofolate_mitochondrion" speciesType="5,10-Methylenetetrahydrofolate" boundaryCondition="false" compartment="mitochondrion" />
  <species id="5,10-methenyl-H4PteGlu(n)_cytosol" name="5,10-methenyl-H4PteGlu(n)_cytosol" speciesType="5,10-methenyl-H4PteGlu(n)" boundaryCondition="false" compartment="cytosol" />
  <species id="5,10-methylenetetrahydrofolate_polyglutamate_cytosol" name="5,10-methylenetetrahydrofolate_polyglutamate_cytosol" speciesType="5,10-methylenetetrahydrofolate_polyglutamate" boundaryCondition="false" compartment="cytosol" />
  <species id="5-(2-Hydroxyethyl)-4-methylthiazole_cytosol" name="5-(2-Hydroxyethyl)-4-methylthiazole_cytosol" speciesType="5-(2-Hydroxyethyl)-4-methylthiazole" boundaryCondition="false" compartment="cytosol" />
  <species id="5-(2-Hydroxyethyl)-4-methylthiazole_mitochondrion" name="5-(2-Hydroxyethyl)-4-methylthiazole_mitochondrion" speciesType="5-(2-Hydroxyethyl)-4-methylthiazole" boundaryCondition="false" compartment="mitochondrion" />
  <species id="5-Aminolevulinate_apicoplast" name="5-Aminolevulinate_apicoplast" speciesType="5-Aminolevulinate" boundaryCondition="false" compartment="apicoplast" />
  <species id="5-Aminolevulinate_cytosol" name="5-Aminolevulinate_cytosol" speciesType="5-Aminolevulinate" boundaryCondition="false" compartment="cytosol" />
  <species id="5-Aminolevulinate_mitochondrion" name="5-Aminolevulinate_mitochondrion" speciesType="5-Aminolevulinate" boundaryCondition="false" compartment="mitochondrion" />
  <species id="5-FU_cytosol" name="5-FU_cytosol" speciesType="5-FU" boundaryCondition="false" compartment="cytosol" />
  <species id="5-Formyltetrahydrofolate_cytosol" name="5-Formyltetrahydrofolate_cytosol" speciesType="5-Formyltetrahydrofolate" boundaryCondition="false" compartment="cytosol" />
  <species id="5-Formyltetrahydrofolate_mitochondrion" name="5-Formyltetrahydrofolate_mitochondrion" speciesType="5-Formyltetrahydrofolate" boundaryCondition="false" compartment="mitochondrion" />
  <species id="5-Hydroxy-guaiacyl_lignin_apicoplast" name="5-Hydroxy-guaiacyl_lignin_apicoplast" speciesType="5-Hydroxy-guaiacyl_lignin" boundaryCondition="false" compartment="apicoplast" />
  <species id="5-Hydroxy-guaiacyl_lignin_mitochondrion" name="5-Hydroxy-guaiacyl_lignin_mitochondrion" speciesType="5-Hydroxy-guaiacyl_lignin" boundaryCondition="false" compartment="mitochondrion" />
  <species id="5-Hydroxyconiferyl_alcohol_apicoplast" name="5-Hydroxyconiferyl_alcohol_apicoplast" speciesType="5-Hydroxyconiferyl_alcohol" boundaryCondition="false" compartment="apicoplast" />
  <species id="5-Hydroxyconiferyl_alcohol_mitochondrion" name="5-Hydroxyconiferyl_alcohol_mitochondrion" speciesType="5-Hydroxyconiferyl_alcohol" boundaryCondition="false" compartment="mitochondrion" />
  <species id="5-Methyltetrahydrofolate_cytosol" name="5-Methyltetrahydrofolate_cytosol" speciesType="5-Methyltetrahydrofolate" boundaryCondition="false" compartment="cytosol" />
  <species id="5-O-(1-Carboxyvinyl)-3-phosphoshikimate_cytosol" name="5-O-(1-Carboxyvinyl)-3-phosphoshikimate_cytosol" speciesType="5-O-(1-Carboxyvinyl)-3-phosphoshikimate" boundaryCondition="false" compartment="cytosol" />
  <species id="5-Phospho-alpha-D-ribose_1-diphosphate_apicoplast" name="5-Phospho-alpha-D-ribose_1-diphosphate_apicoplast" speciesType="5-Phospho-alpha-D-ribose_1-diphosphate" boundaryCondition="false" compartment="apicoplast" />
  <species id="5-Phospho-alpha-D-ribose_1-diphosphate_cytosol" name="5-Phospho-alpha-D-ribose_1-diphosphate_cytosol" speciesType="5-Phospho-alpha-D-ribose_1-diphosphate" boundaryCondition="false" compartment="cytosol" />
  <species id="5-Phosphoribosylamine_apicoplast" name="5-Phosphoribosylamine_apicoplast" speciesType="5-Phosphoribosylamine" boundaryCondition="false" compartment="apicoplast" />
  <species id="5-methyltetrahydrofolate_polyglutamate_cytosol" name="5-methyltetrahydrofolate_polyglutamate_cytosol" speciesType="5-methyltetrahydrofolate_polyglutamate" boundaryCondition="false" compartment="cytosol" />
  <species id="6-(alpha-D-Glucosaminyl)-1-phosphatidyl-1D-myo-inositol_cytosol" name="6-(alpha-D-Glucosaminyl)-1-phosphatidyl-1D-myo-inositol_cytosol" speciesType="6-(alpha-D-Glucosaminyl)-1-phosphatidyl-1D-myo-inositol" boundaryCondition="false" compartment="cytosol" />
  <species id="6-(alpha-D-Glucosaminyl)-1-phosphatidyl-1D-myo-inositol_endoplasmic_reticulum" name="6-(alpha-D-Glucosaminyl)-1-phosphatidyl-1D-myo-inositol_endoplasmic_reticulum" speciesType="6-(alpha-D-Glucosaminyl)-1-phosphatidyl-1D-myo-inositol_endoplasmic" boundaryCondition="false" compartment="reticulum" />
  <species id="6-Mercaptopurin_cytosol" name="6-Mercaptopurin_cytosol" speciesType="6-Mercaptopurin" boundaryCondition="false" compartment="cytosol" />
  <species id="6-Phospho-D-gluconate_cytosol" name="6-Phospho-D-gluconate_cytosol" speciesType="6-Phospho-D-gluconate" boundaryCondition="false" compartment="cytosol" />
  <species id="6-Pyruvoyltetrahydropterin_cytosol" name="6-Pyruvoyltetrahydropterin_cytosol" speciesType="6-Pyruvoyltetrahydropterin" boundaryCondition="false" compartment="cytosol" />
  <species id="8-Methoxykynurenate_apicoplast" name="8-Methoxykynurenate_apicoplast" speciesType="8-Methoxykynurenate" boundaryCondition="false" compartment="apicoplast" />
  <species id="8-Methoxykynurenate_mitochondrion" name="8-Methoxykynurenate_mitochondrion" speciesType="8-Methoxykynurenate" boundaryCondition="false" compartment="mitochondrion" />
  <species id="9-(5-Phospho-1-ribofuranosyl)-6-mercaptopurine_cytosol" name="9-(5-Phospho-1-ribofuranosyl)-6-mercaptopurine_cytosol" speciesType="9-(5-Phospho-1-ribofuranosyl)-6-mercaptopurine" boundaryCondition="false" compartment="cytosol" />
  <species id="ADP-ribose_cytosol" name="ADP-ribose_cytosol" speciesType="ADP-ribose" boundaryCondition="false" compartment="cytosol" />
  <species id="ADP_apicoplast" name="ADP_apicoplast" speciesType="ADP" boundaryCondition="false" compartment="apicoplast" />
  <species id="ADP_cytosol" name="ADP_cytosol" speciesType="ADP" boundaryCondition="false" compartment="cytosol" />
  <species id="ADP_cytosol_host" name="ADP_cytosol_host" speciesType="ADP_cytosol" boundaryCondition="false" compartment="host" />
  <species id="ADP_mitochondrion" name="ADP_mitochondrion" speciesType="ADP" boundaryCondition="false" compartment="mitochondrion" />
  <species id="ADP_nucleus" name="ADP_nucleus" speciesType="ADP" boundaryCondition="false" compartment="nucleus" />
  <species id="AMP_apicoplast" name="AMP_apicoplast" speciesType="AMP" boundaryCondition="false" compartment="apicoplast" />
  <species id="AMP_cytosol" name="AMP_cytosol" speciesType="AMP" boundaryCondition="false" compartment="cytosol" />
  <species id="AMP_mitochondrion" name="AMP_mitochondrion" speciesType="AMP" boundaryCondition="false" compartment="mitochondrion" />
  <species id="AMP_nucleus" name="AMP_nucleus" speciesType="AMP" boundaryCondition="false" compartment="nucleus" />
  <species id="ATP_apicoplast" name="ATP_apicoplast" speciesType="ATP" boundaryCondition="false" compartment="apicoplast" />
  <species id="ATP_cytosol" name="ATP_cytosol" speciesType="ATP" boundaryCondition="false" compartment="cytosol" />
  <species id="ATP_cytosol_host" name="ATP_cytosol_host" speciesType="ATP_cytosol" boundaryCondition="false" compartment="host" />
  <species id="ATP_mitochondrion" name="ATP_mitochondrion" speciesType="ATP" boundaryCondition="false" compartment="mitochondrion" />
  <species id="ATP_nucleus" name="ATP_nucleus" speciesType="ATP" boundaryCondition="false" compartment="nucleus" />
  <species id="Acetaldehyde_cytosol" name="Acetaldehyde_cytosol" speciesType="Acetaldehyde" boundaryCondition="false" compartment="cytosol" />
  <species id="Acetate_cytosol" name="Acetate_cytosol" speciesType="Acetate" boundaryCondition="false" compartment="cytosol" />
  <species id="Acetoacetate_cytosol" name="Acetoacetate_cytosol" speciesType="Acetoacetate" boundaryCondition="false" compartment="cytosol" />
  <species id="Acetoacetyl-CoA_cytosol" name="Acetoacetyl-CoA_cytosol" speciesType="Acetoacetyl-CoA" boundaryCondition="false" compartment="cytosol" />
  <species id="Acetoacetyl-CoA_mitochondrion" name="Acetoacetyl-CoA_mitochondrion" speciesType="Acetoacetyl-CoA" boundaryCondition="false" compartment="mitochondrion" />
  <species id="Acetoacetyl-[acp]_apicoplast" name="Acetoacetyl-[acp]_apicoplast" speciesType="Acetoacetyl-[acp]" boundaryCondition="false" compartment="apicoplast" />
  <species id="Acetoacetyl-[acp]_cytosol" name="Acetoacetyl-[acp]_cytosol" speciesType="Acetoacetyl-[acp]" boundaryCondition="false" compartment="cytosol" />
  <species id="Acetyl-CoA_apicoplast" name="Acetyl-CoA_apicoplast" speciesType="Acetyl-CoA" boundaryCondition="false" compartment="apicoplast" />
  <species id="Acetyl-CoA_cytosol" name="Acetyl-CoA_cytosol" speciesType="Acetyl-CoA" boundaryCondition="false" compartment="cytosol" />
  <species id="Acetyl-CoA_endoplasmic_reticulum" name="Acetyl-CoA_endoplasmic_reticulum" speciesType="Acetyl-CoA_endoplasmic" boundaryCondition="false" compartment="reticulum" />
  <species id="Acetyl-CoA_golgi" name="Acetyl-CoA_golgi" speciesType="Acetyl-CoA" boundaryCondition="false" compartment="golgi" />
  <species id="Acetyl-CoA_mitochondrion" name="Acetyl-CoA_mitochondrion" speciesType="Acetyl-CoA" boundaryCondition="false" compartment="mitochondrion" />
  <species id="Acetyl-[acyl-carrier_protein]_apicoplast" name="Acetyl-[acyl-carrier_protein]_apicoplast" speciesType="Acetyl-[acyl-carrier_protein]" boundaryCondition="false" compartment="apicoplast" />
  <species id="Acetyl-[acyl-carrier_protein]_cytosol" name="Acetyl-[acyl-carrier_protein]_cytosol" speciesType="Acetyl-[acyl-carrier_protein]" boundaryCondition="false" compartment="cytosol" />
  <species id="Acetyl_adenylate_cytosol" name="Acetyl_adenylate_cytosol" speciesType="Acetyl_adenylate" boundaryCondition="false" compartment="cytosol" />
  <species id="Acetyl_phosphate_cytosol" name="Acetyl_phosphate_cytosol" speciesType="Acetyl_phosphate" boundaryCondition="false" compartment="cytosol" />
  <species id="Acetyl_phosphate_cytosol_host" name="Acetyl_phosphate_cytosol_host" speciesType="Acetyl_phosphate_cytosol" boundaryCondition="false" compartment="host" />
  <species id="Acetylhistone_cytosol" name="Acetylhistone_cytosol" speciesType="Acetylhistone" boundaryCondition="false" compartment="cytosol" />
  <species id="Acetylpseudotropine_apicoplast" name="Acetylpseudotropine_apicoplast" speciesType="Acetylpseudotropine" boundaryCondition="false" compartment="apicoplast" />
  <species id="Acetyltropine_apicoplast" name="Acetyltropine_apicoplast" speciesType="Acetyltropine" boundaryCondition="false" compartment="apicoplast" />
  <species id="Acyl-CoA_apicoplast" name="Acyl-CoA_apicoplast" speciesType="Acyl-CoA" boundaryCondition="false" compartment="apicoplast" />
  <species id="Acyl-CoA_cytosol" name="Acyl-CoA_cytosol" speciesType="Acyl-CoA" boundaryCondition="false" compartment="cytosol" />
  <species id="Acyl-CoA_mitochondrion" name="Acyl-CoA_mitochondrion" speciesType="Acyl-CoA" boundaryCondition="false" compartment="mitochondrion" />
  <species id="Acyl-carrier_protein_apicoplast" name="Acyl-carrier_protein_apicoplast" speciesType="Acyl-carrier_protein" boundaryCondition="false" compartment="apicoplast" />
  <species id="Acyl-carrier_protein_mitochondrion" name="Acyl-carrier_protein_mitochondrion" speciesType="Acyl-carrier_protein" boundaryCondition="false" compartment="mitochondrion" />
  <species id="Adenine_cytosol" name="Adenine_cytosol" speciesType="Adenine" boundaryCondition="false" compartment="cytosol" />
  <species id="Adenine_cytosol_host" name="Adenine_cytosol_host" speciesType="Adenine_cytosol" boundaryCondition="false" compartment="host" />
  <species id="Adenosine_3',5'-bisphosphate_apicoplast" name="Adenosine_3',5'-bisphosphate_apicoplast" speciesType="Adenosine_3',5'-bisphosphate" boundaryCondition="false" compartment="apicoplast" />
  <species id="Adenosine_cytosol" name="Adenosine_cytosol" speciesType="Adenosine" boundaryCondition="false" compartment="cytosol" />
  <species id="Adenosine_cytosol_host" name="Adenosine_cytosol_host" speciesType="Adenosine_cytosol" boundaryCondition="false" compartment="host" />
  <species id="Agmatine_cytosol" name="Agmatine_cytosol" speciesType="Agmatine" boundaryCondition="false" compartment="cytosol" />
  <species id="Allantoate_cytosol" name="Allantoate_cytosol" speciesType="Allantoate" boundaryCondition="false" compartment="cytosol" />
  <species id="Aminofructose_6-phosphate_cytosol" name="Aminofructose_6-phosphate_cytosol" speciesType="Aminofructose_6-phosphate" boundaryCondition="false" compartment="cytosol" />
  <species id="Aminoimidazole_ribotide_cytosol" name="Aminoimidazole_ribotide_cytosol" speciesType="Aminoimidazole_ribotide" boundaryCondition="false" compartment="cytosol" />
  <species id="Androst-4-ene-3,17-dione_apicoplast" name="Androst-4-ene-3,17-dione_apicoplast" speciesType="Androst-4-ene-3,17-dione" boundaryCondition="false" compartment="apicoplast" />
  <species id="Apo-[acyl-carrier-protein]_apicoplast" name="Apo-[acyl-carrier-protein]_apicoplast" speciesType="Apo-[acyl-carrier-protein]" boundaryCondition="false" compartment="apicoplast" />
  <species id="Apo-[carboxylase]_cytosol" name="Apo-[carboxylase]_cytosol" speciesType="Apo-[carboxylase]" boundaryCondition="false" compartment="cytosol" />
  <species id="Apocytochrome_c_mitochondrion" name="Apocytochrome_c_mitochondrion" speciesType="Apocytochrome_c" boundaryCondition="false" compartment="mitochondrion" />
  <species id="Aquacob(III)alamin_apicoplast" name="Aquacob(III)alamin_apicoplast" speciesType="Aquacob(III)alamin" boundaryCondition="false" compartment="apicoplast" />
  <species id="Aquacob(III)alamin_mitochondrion" name="Aquacob(III)alamin_mitochondrion" speciesType="Aquacob(III)alamin" boundaryCondition="false" compartment="mitochondrion" />
  <species id="Arsenate_ion_cytosol" name="Arsenate_ion_cytosol" speciesType="Arsenate_ion" boundaryCondition="false" compartment="cytosol" />
  <species id="Arsenite_cytosol" name="Arsenite_cytosol" speciesType="Arsenite" boundaryCondition="false" compartment="cytosol" />
  <species id="Arsenite_cytosol_host" name="Arsenite_cytosol_host" speciesType="Arsenite_cytosol" boundaryCondition="false" compartment="host" />
  <species id="Ascorbate_cytosol" name="Ascorbate_cytosol" speciesType="Ascorbate" boundaryCondition="false" compartment="cytosol" />
  <species id="Ascorbate_mitochondrion" name="Ascorbate_mitochondrion" speciesType="Ascorbate" boundaryCondition="false" compartment="mitochondrion" />
  <species id="Benzoyl_acetyl-CoA_apicoplast" name="Benzoyl_acetyl-CoA_apicoplast" speciesType="Benzoyl_acetyl-CoA" boundaryCondition="false" compartment="apicoplast" />
  <species id="Biliverdin_cytosol" name="Biliverdin_cytosol" speciesType="Biliverdin" boundaryCondition="false" compartment="cytosol" />
  <species id="Biopterin_cytosol" name="Biopterin_cytosol" speciesType="Biopterin" boundaryCondition="false" compartment="cytosol" />
  <species id="Biopterin_cytosol_host" name="Biopterin_cytosol_host" speciesType="Biopterin_cytosol" boundaryCondition="false" compartment="host" />
  <species id="Biotin_cytosol" name="Biotin_cytosol" speciesType="Biotin" boundaryCondition="false" compartment="cytosol" />
  <species id="Biotin_cytosol_host" name="Biotin_cytosol_host" speciesType="Biotin_cytosol" boundaryCondition="false" compartment="host" />
  <species id="But-2-enoyl-[acyl-carrier_protein]_apicoplast" name="But-2-enoyl-[acyl-carrier_protein]_apicoplast" speciesType="But-2-enoyl-[acyl-carrier_protein]" boundaryCondition="false" compartment="apicoplast" />
  <species id="But-2-enoyl-[acyl-carrier_protein]_cytosol" name="But-2-enoyl-[acyl-carrier_protein]_cytosol" speciesType="But-2-enoyl-[acyl-carrier_protein]" boundaryCondition="false" compartment="cytosol" />
  <species id="Butanal_apicoplast" name="Butanal_apicoplast" speciesType="Butanal" boundaryCondition="false" compartment="apicoplast" />
  <species id="Butanoyl-CoA_cytosol" name="Butanoyl-CoA_cytosol" speciesType="Butanoyl-CoA" boundaryCondition="false" compartment="cytosol" />
  <species id="Butyryl-[acp]_apicoplast" name="Butyryl-[acp]_apicoplast" speciesType="Butyryl-[acp]" boundaryCondition="false" compartment="apicoplast" />
  <species id="C15810_apicoplast" name="C15810_apicoplast" speciesType="C15810" boundaryCondition="false" compartment="apicoplast" />
  <species id="C15810_cytosol" name="C15810_cytosol" speciesType="C15810" boundaryCondition="false" compartment="cytosol" />
  <species id="C15810_mitochondrion" name="C15810_mitochondrion" speciesType="C15810" boundaryCondition="false" compartment="mitochondrion" />
  <species id="C15811_apicoplast" name="C15811_apicoplast" speciesType="C15811" boundaryCondition="false" compartment="apicoplast" />
  <species id="C15811_cytosol" name="C15811_cytosol" speciesType="C15811" boundaryCondition="false" compartment="cytosol" />
  <species id="C15811_mitochondrion" name="C15811_mitochondrion" speciesType="C15811" boundaryCondition="false" compartment="mitochondrion" />
  <species id="C15812_apicoplast" name="C15812_apicoplast" speciesType="C15812" boundaryCondition="false" compartment="apicoplast" />
  <species id="C15812_cytosol" name="C15812_cytosol" speciesType="C15812" boundaryCondition="false" compartment="cytosol" />
  <species id="C15812_mitochondrion" name="C15812_mitochondrion" speciesType="C15812" boundaryCondition="false" compartment="mitochondrion" />
  <species id="C15813_apicoplast" name="C15813_apicoplast" speciesType="C15813" boundaryCondition="false" compartment="apicoplast" />
  <species id="C15813_cytosol" name="C15813_cytosol" speciesType="C15813" boundaryCondition="false" compartment="cytosol" />
  <species id="C15813_mitochondrion" name="C15813_mitochondrion" speciesType="C15813" boundaryCondition="false" compartment="mitochondrion" />
  <species id="C15814_apicoplast" name="C15814_apicoplast" speciesType="C15814" boundaryCondition="false" compartment="apicoplast" />
  <species id="C15814_cytosol" name="C15814_cytosol" speciesType="C15814" boundaryCondition="false" compartment="cytosol" />
  <species id="C15814_mitochondrion" name="C15814_mitochondrion" speciesType="C15814" boundaryCondition="false" compartment="mitochondrion" />
  <species id="C15815_apicoplast" name="C15815_apicoplast" speciesType="C15815" boundaryCondition="false" compartment="apicoplast" />
  <species id="C15815_cytosol" name="C15815_cytosol" speciesType="C15815" boundaryCondition="false" compartment="cytosol" />
  <species id="C15815_mitochondrion" name="C15815_mitochondrion" speciesType="C15815" boundaryCondition="false" compartment="mitochondrion" />
  <species id="C16466_c_cytosol" name="C16466_c_cytosol" speciesType="C16466_c" boundaryCondition="false" compartment="cytosol" />
  <species id="C16470_c_cytosol" name="C16470_c_cytosol" speciesType="C16470_c" boundaryCondition="false" compartment="cytosol" />
  <species id="C16471_c_cytosol" name="C16471_c_cytosol" speciesType="C16471_c" boundaryCondition="false" compartment="cytosol" />
  <species id="C16520_a_apicoplast" name="C16520_a_apicoplast" speciesType="C16520_a" boundaryCondition="false" compartment="apicoplast" />
  <species id="C16520_er_endoplasmic_reticulum" name="C16520_er_endoplasmic_reticulum" speciesType="C16520_er_endoplasmic" boundaryCondition="false" compartment="reticulum" />
  <species id="C16565_c_cytosol" name="C16565_c_cytosol" speciesType="C16565_c" boundaryCondition="false" compartment="cytosol" />
  <species id="C16614_c_cytosol" name="C16614_c_cytosol" speciesType="C16614_c" boundaryCondition="false" compartment="cytosol" />
  <species id="C16615_c_cytosol" name="C16615_c_cytosol" speciesType="C16615_c" boundaryCondition="false" compartment="cytosol" />
  <species id="C16618_c_cytosol" name="C16618_c_cytosol" speciesType="C16618_c" boundaryCondition="false" compartment="cytosol" />
  <species id="C16619_c_cytosol" name="C16619_c_cytosol" speciesType="C16619_c" boundaryCondition="false" compartment="cytosol" />
  <species id="C16633_c_cytosol" name="C16633_c_cytosol" speciesType="C16633_c" boundaryCondition="false" compartment="cytosol" />
  <species id="C16634_c_cytosol" name="C16634_c_cytosol" speciesType="C16634_c" boundaryCondition="false" compartment="cytosol" />
  <species id="C16636_a_apicoplast" name="C16636_a_apicoplast" speciesType="C16636_a" boundaryCondition="false" compartment="apicoplast" />
  <species id="C16636_c_cytosol" name="C16636_c_cytosol" speciesType="C16636_c" boundaryCondition="false" compartment="cytosol" />
  <species id="C16636_n_nucleus" name="C16636_n_nucleus" speciesType="C16636_n" boundaryCondition="false" compartment="nucleus" />
  <species id="C16638_c_cytosol" name="C16638_c_cytosol" speciesType="C16638_c" boundaryCondition="false" compartment="cytosol" />
  <species id="C17202_c_cytosol" name="C17202_c_cytosol" speciesType="C17202_c" boundaryCondition="false" compartment="cytosol" />
  <species id="CDP-choline_cytosol" name="CDP-choline_cytosol" speciesType="CDP-choline" boundaryCondition="false" compartment="cytosol" />
  <species id="CDP-diacylglycerol_apicoplast" name="CDP-diacylglycerol_apicoplast" speciesType="CDP-diacylglycerol" boundaryCondition="false" compartment="apicoplast" />
  <species id="CDP-diacylglycerol_cytosol" name="CDP-diacylglycerol_cytosol" speciesType="CDP-diacylglycerol" boundaryCondition="false" compartment="cytosol" />
  <species id="CDP-diacylglycerol_mitochondrion" name="CDP-diacylglycerol_mitochondrion" speciesType="CDP-diacylglycerol" boundaryCondition="false" compartment="mitochondrion" />
  <species id="CDP-ethanolamine_cytosol" name="CDP-ethanolamine_cytosol" speciesType="CDP-ethanolamine" boundaryCondition="false" compartment="cytosol" />
  <species id="CDP_apicoplast" name="CDP_apicoplast" speciesType="CDP" boundaryCondition="false" compartment="apicoplast" />
  <species id="CDP_cytosol" name="CDP_cytosol" speciesType="CDP" boundaryCondition="false" compartment="cytosol" />
  <species id="CDP_mitochondrion" name="CDP_mitochondrion" speciesType="CDP" boundaryCondition="false" compartment="mitochondrion" />
  <species id="CDP_nucleus" name="CDP_nucleus" speciesType="CDP" boundaryCondition="false" compartment="nucleus" />
  <species id="CMP-2-aminoethylphosphonate_apicoplast" name="CMP-2-aminoethylphosphonate_apicoplast" speciesType="CMP-2-aminoethylphosphonate" boundaryCondition="false" compartment="apicoplast" />
  <species id="CMP-2-aminoethylphosphonate_cytosol" name="CMP-2-aminoethylphosphonate_cytosol" speciesType="CMP-2-aminoethylphosphonate" boundaryCondition="false" compartment="cytosol" />
  <species id="CMP-2-aminoethylphosphonate_mitochondrion" name="CMP-2-aminoethylphosphonate_mitochondrion" speciesType="CMP-2-aminoethylphosphonate" boundaryCondition="false" compartment="mitochondrion" />
  <species id="CMP-N-trimethyl-2-aminoethylphosphonate_cytosol" name="CMP-N-trimethyl-2-aminoethylphosphonate_cytosol" speciesType="CMP-N-trimethyl-2-aminoethylphosphonate" boundaryCondition="false" compartment="cytosol" />
  <species id="CMP_apicoplast" name="CMP_apicoplast" speciesType="CMP" boundaryCondition="false" compartment="apicoplast" />
  <species id="CMP_cytosol" name="CMP_cytosol" speciesType="CMP" boundaryCondition="false" compartment="cytosol" />
  <species id="CMP_mitochondrion" name="CMP_mitochondrion" speciesType="CMP" boundaryCondition="false" compartment="mitochondrion" />
  <species id="CMP_nucleus" name="CMP_nucleus" speciesType="CMP" boundaryCondition="false" compartment="nucleus" />
  <species id="CO2_apicoplast" name="CO2_apicoplast" speciesType="CO2" boundaryCondition="false" compartment="apicoplast" />
  <species id="CO2_cytosol" name="CO2_cytosol" speciesType="CO2" boundaryCondition="false" compartment="cytosol" />
  <species id="CO2_mitochondrion" name="CO2_mitochondrion" speciesType="CO2" boundaryCondition="false" compartment="mitochondrion" />
  <species id="CO_cytosol" name="CO_cytosol" speciesType="CO" boundaryCondition="false" compartment="cytosol" />
  <species id="CTP_apicoplast" name="CTP_apicoplast" speciesType="CTP" boundaryCondition="false" compartment="apicoplast" />
  <species id="CTP_cytosol" name="CTP_cytosol" speciesType="CTP" boundaryCondition="false" compartment="cytosol" />
  <species id="CTP_mitochondrion" name="CTP_mitochondrion" speciesType="CTP" boundaryCondition="false" compartment="mitochondrion" />
  <species id="CTP_nucleus" name="CTP_nucleus" speciesType="CTP" boundaryCondition="false" compartment="nucleus" />
  <species id="Cadaverine_cytosol" name="Cadaverine_cytosol" speciesType="Cadaverine" boundaryCondition="false" compartment="cytosol" />
  <species id="Calcium_apicoplast" name="Calcium_apicoplast" speciesType="Calcium" boundaryCondition="false" compartment="apicoplast" />
  <species id="Calcium_cytosol" name="Calcium_cytosol" speciesType="Calcium" boundaryCondition="false" compartment="cytosol" />
  <species id="Calcium_cytosol_host" name="Calcium_cytosol_host" speciesType="Calcium_cytosol" boundaryCondition="false" compartment="host" />
  <species id="Calcium_endoplasmic_reticulum" name="Calcium_endoplasmic_reticulum" speciesType="Calcium_endoplasmic" boundaryCondition="false" compartment="reticulum" />
  <species id="Calcium_food_vacuole" name="Calcium_food_vacuole" speciesType="Calcium_food" boundaryCondition="false" compartment="vacuole" />
  <species id="Calcium_golgi" name="Calcium_golgi" speciesType="Calcium" boundaryCondition="false" compartment="golgi" />
  <species id="Canavanine_cytosol" name="Canavanine_cytosol" speciesType="Canavanine" boundaryCondition="false" compartment="cytosol" />
  <species id="Carbamoyl_phosphate_apicoplast" name="Carbamoyl_phosphate_apicoplast" speciesType="Carbamoyl_phosphate" boundaryCondition="false" compartment="apicoplast" />
  <species id="Carbamoyl_phosphate_cytosol" name="Carbamoyl_phosphate_cytosol" speciesType="Carbamoyl_phosphate" boundaryCondition="false" compartment="cytosol" />
  <species id="Carboxybiotin-carboxyl-carrier_protein_apicoplast" name="Carboxybiotin-carboxyl-carrier_protein_apicoplast" speciesType="Carboxybiotin-carboxyl-carrier_protein" boundaryCondition="false" compartment="apicoplast" />
  <species id="Carboxybiotin-carboxyl-carrier_protein_cytosol" name="Carboxybiotin-carboxyl-carrier_protein_cytosol" speciesType="Carboxybiotin-carboxyl-carrier_protein" boundaryCondition="false" compartment="cytosol" />
  <species id="Cardiolipin_cytosol" name="Cardiolipin_cytosol" speciesType="Cardiolipin" boundaryCondition="false" compartment="cytosol" />
  <species id="Cardiolipin_mitochondrion" name="Cardiolipin_mitochondrion" speciesType="Cardiolipin" boundaryCondition="false" compartment="mitochondrion" />
  <species id="Ceramide_2-aminoethylphosphonate_apicoplast" name="Ceramide_2-aminoethylphosphonate_apicoplast" speciesType="Ceramide_2-aminoethylphosphonate" boundaryCondition="false" compartment="apicoplast" />
  <species id="Ceramide_2-aminoethylphosphonate_cytosol" name="Ceramide_2-aminoethylphosphonate_cytosol" speciesType="Ceramide_2-aminoethylphosphonate" boundaryCondition="false" compartment="cytosol" />
  <species id="Ceramide_2-aminoethylphosphonate_mitochondrion" name="Ceramide_2-aminoethylphosphonate_mitochondrion" speciesType="Ceramide_2-aminoethylphosphonate" boundaryCondition="false" compartment="mitochondrion" />
  <species id="Ceramide_phosphoethanolamine_cytosol" name="Ceramide_phosphoethanolamine_cytosol" speciesType="Ceramide_phosphoethanolamine" boundaryCondition="false" compartment="cytosol" />
  <species id="Chenodeoxycholoyl-CoA_cytosol" name="Chenodeoxycholoyl-CoA_cytosol" speciesType="Chenodeoxycholoyl-CoA" boundaryCondition="false" compartment="cytosol" />
  <species id="Chenodeoxyglycocholoyl-CoA_cytosol" name="Chenodeoxyglycocholoyl-CoA_cytosol" speciesType="Chenodeoxyglycocholoyl-CoA" boundaryCondition="false" compartment="cytosol" />
  <species id="Chitin_apicoplast" name="Chitin_apicoplast" speciesType="Chitin" boundaryCondition="true" compartment="apicoplast" />
  <species id="Cholesterol_apicoplast" name="Cholesterol_apicoplast" speciesType="Cholesterol" boundaryCondition="false" compartment="apicoplast" />
  <species id="Cholesterol_cytosol" name="Cholesterol_cytosol" speciesType="Cholesterol" boundaryCondition="false" compartment="cytosol" />
  <species id="Cholesterol_cytosol_host" name="Cholesterol_cytosol_host" speciesType="Cholesterol_cytosol" boundaryCondition="false" compartment="host" />
  <species id="Cholesterol_ester_apicoplast" name="Cholesterol_ester_apicoplast" speciesType="Cholesterol_ester" boundaryCondition="false" compartment="apicoplast" />
  <species id="Choline_cytosol" name="Choline_cytosol" speciesType="Choline" boundaryCondition="false" compartment="cytosol" />
  <species id="Choline_cytosol_host" name="Choline_cytosol_host" speciesType="Choline_cytosol" boundaryCondition="false" compartment="host" />
  <species id="Choline_phosphate_cytosol" name="Choline_phosphate_cytosol" speciesType="Choline_phosphate" boundaryCondition="false" compartment="cytosol" />
  <species id="Choloyl-CoA_cytosol" name="Choloyl-CoA_cytosol" speciesType="Choloyl-CoA" boundaryCondition="false" compartment="cytosol" />
  <species id="Chorismate_cytosol" name="Chorismate_cytosol" speciesType="Chorismate" boundaryCondition="false" compartment="cytosol" />
  <species id="Citrate_mitochondrion" name="Citrate_mitochondrion" speciesType="Citrate" boundaryCondition="false" compartment="mitochondrion" />
  <species id="Citrulline_cytosol" name="Citrulline_cytosol" speciesType="Citrulline" boundaryCondition="false" compartment="cytosol" />
  <species id="Citrulline_cytosol_host" name="Citrulline_cytosol_host" speciesType="Citrulline_cytosol" boundaryCondition="false" compartment="host" />
  <species id="Cl-_cytosol" name="Cl-_cytosol" speciesType="Cl-" boundaryCondition="false" compartment="cytosol" />
  <species id="Cl-_cytosol_host" name="Cl-_cytosol_host" speciesType="Cl-_cytosol" boundaryCondition="false" compartment="host" />
  <species id="CoA_apicoplast" name="CoA_apicoplast" speciesType="CoA" boundaryCondition="false" compartment="apicoplast" />
  <species id="CoA_cytosol" name="CoA_cytosol" speciesType="CoA" boundaryCondition="false" compartment="cytosol" />
  <species id="CoA_endoplasmic_reticulum" name="CoA_endoplasmic_reticulum" speciesType="CoA_endoplasmic" boundaryCondition="false" compartment="reticulum" />
  <species id="CoA_mitochondrion" name="CoA_mitochondrion" speciesType="CoA" boundaryCondition="false" compartment="mitochondrion" />
  <species id="Coniferyl_alcohol_apicoplast" name="Coniferyl_alcohol_apicoplast" speciesType="Coniferyl_alcohol" boundaryCondition="false" compartment="apicoplast" />
  <species id="Coniferyl_alcohol_mitochondrion" name="Coniferyl_alcohol_mitochondrion" speciesType="Coniferyl_alcohol" boundaryCondition="false" compartment="mitochondrion" />
  <species id="Copper_apicoplast" name="Copper_apicoplast" speciesType="Copper" boundaryCondition="false" compartment="apicoplast" />
  <species id="Copper_cytosol" name="Copper_cytosol" speciesType="Copper" boundaryCondition="false" compartment="cytosol" />
  <species id="Copper_cytosol_host" name="Copper_cytosol_host" speciesType="Copper_cytosol" boundaryCondition="false" compartment="host" />
  <species id="Copper_food_vacuole" name="Copper_food_vacuole" speciesType="Copper_food" boundaryCondition="false" compartment="vacuole" />
  <species id="Coproporphyrinogen_III_apicoplast" name="Coproporphyrinogen_III_apicoplast" speciesType="Coproporphyrinogen_III" boundaryCondition="false" compartment="apicoplast" />
  <species id="Coproporphyrinogen_III_cytosol" name="Coproporphyrinogen_III_cytosol" speciesType="Coproporphyrinogen_III" boundaryCondition="false" compartment="cytosol" />
  <species id="Coproporphyrinogen_III_mitochondrion" name="Coproporphyrinogen_III_mitochondrion" speciesType="Coproporphyrinogen_III" boundaryCondition="false" compartment="mitochondrion" />
  <species id="Coproporphyrinogen_I_apicoplast" name="Coproporphyrinogen_I_apicoplast" speciesType="Coproporphyrinogen_I" boundaryCondition="false" compartment="apicoplast" />
  <species id="Crotonoyl-CoA_cytosol" name="Crotonoyl-CoA_cytosol" speciesType="Crotonoyl-CoA" boundaryCondition="false" compartment="cytosol" />
  <species id="Cyanide_mitochondrion" name="Cyanide_mitochondrion" speciesType="Cyanide" boundaryCondition="false" compartment="mitochondrion" />
  <species id="Cyanuric_acid_cytosol" name="Cyanuric_acid_cytosol" speciesType="Cyanuric_acid" boundaryCondition="false" compartment="cytosol" />
  <species id="Cyclobutadipyrimidine_cytosol" name="Cyclobutadipyrimidine_cytosol" speciesType="Cyclobutadipyrimidine" boundaryCondition="false" compartment="cytosol" />
  <species id="Cyclopropylamine_cytosol" name="Cyclopropylamine_cytosol" speciesType="Cyclopropylamine" boundaryCondition="false" compartment="cytosol" />
  <species id="Cyromazine_cytosol" name="Cyromazine_cytosol" speciesType="Cyromazine" boundaryCondition="false" compartment="cytosol" />
  <species id="Cys-Gly_apicoplast" name="Cys-Gly_apicoplast" speciesType="Cys-Gly" boundaryCondition="false" compartment="apicoplast" />
  <species id="Cys-Gly_cytosol" name="Cys-Gly_cytosol" speciesType="Cys-Gly" boundaryCondition="false" compartment="cytosol" />
  <species id="Cys-Gly_mitochondrion" name="Cys-Gly_mitochondrion" speciesType="Cys-Gly" boundaryCondition="false" compartment="mitochondrion" />
  <species id="Cysteamine_cytosol" name="Cysteamine_cytosol" speciesType="Cysteamine" boundaryCondition="false" compartment="cytosol" />
  <species id="Cytidine_cytosol" name="Cytidine_cytosol" speciesType="Cytidine" boundaryCondition="false" compartment="cytosol" />
  <species id="Cytidine_cytosol_host" name="Cytidine_cytosol_host" speciesType="Cytidine_cytosol" boundaryCondition="false" compartment="host" />
  <species id="Cytochrome_c_apicoplast" name="Cytochrome_c_apicoplast" speciesType="Cytochrome_c" boundaryCondition="false" compartment="apicoplast" />
  <species id="Cytochrome_c_cytosol" name="Cytochrome_c_cytosol" speciesType="Cytochrome_c" boundaryCondition="false" compartment="cytosol" />
  <species id="Cytochrome_c_mitochondrion" name="Cytochrome_c_mitochondrion" speciesType="Cytochrome_c" boundaryCondition="false" compartment="mitochondrion" />
  <species id="Cytochrome_c_oxidized_apicoplast" name="Cytochrome_c_oxidized_apicoplast" speciesType="Cytochrome_c_oxidized" boundaryCondition="false" compartment="apicoplast" />
  <species id="Cytochrome_c_oxidized_cytosol" name="Cytochrome_c_oxidized_cytosol" speciesType="Cytochrome_c_oxidized" boundaryCondition="false" compartment="cytosol" />
  <species id="Cytochrome_c_oxidized_mitochondrion" name="Cytochrome_c_oxidized_mitochondrion" speciesType="Cytochrome_c_oxidized" boundaryCondition="false" compartment="mitochondrion" />
  <species id="D-4'-Phosphopantothenate_cytosol" name="D-4'-Phosphopantothenate_cytosol" speciesType="D-4'-Phosphopantothenate" boundaryCondition="false" compartment="cytosol" />
  <species id="D-4-Hydroxy-2-oxoglutarate_cytosol" name="D-4-Hydroxy-2-oxoglutarate_cytosol" speciesType="D-4-Hydroxy-2-oxoglutarate" boundaryCondition="false" compartment="cytosol" />
  <species id="D-Erythrose_4-phosphate_cytosol" name="D-Erythrose_4-phosphate_cytosol" speciesType="D-Erythrose_4-phosphate" boundaryCondition="false" compartment="cytosol" />
  <species id="D-Erythrose_4-phosphate_cytosol_host" name="D-Erythrose_4-phosphate_cytosol_host" speciesType="D-Erythrose_4-phosphate_cytosol" boundaryCondition="false" compartment="host" />
  <species id="D-Fructose_1,6-bisphosphate_cytosol" name="D-Fructose_1,6-bisphosphate_cytosol" speciesType="D-Fructose_1,6-bisphosphate" boundaryCondition="false" compartment="cytosol" />
  <species id="D-Fructose_1-phosphate_cytosol" name="D-Fructose_1-phosphate_cytosol" speciesType="D-Fructose_1-phosphate" boundaryCondition="false" compartment="cytosol" />
  <species id="D-Fructose_6-phosphate_apicoplast" name="D-Fructose_6-phosphate_apicoplast" speciesType="D-Fructose_6-phosphate" boundaryCondition="false" compartment="apicoplast" />
  <species id="D-Fructose_6-phosphate_cytosol" name="D-Fructose_6-phosphate_cytosol" speciesType="D-Fructose_6-phosphate" boundaryCondition="false" compartment="cytosol" />
  <species id="D-Fructose_cytosol" name="D-Fructose_cytosol" speciesType="D-Fructose" boundaryCondition="false" compartment="cytosol" />
  <species id="D-Fructose_cytosol_host" name="D-Fructose_cytosol_host" speciesType="D-Fructose_cytosol" boundaryCondition="false" compartment="host" />
  <species id="D-Galactose_1-phosphate_cytosol" name="D-Galactose_1-phosphate_cytosol" speciesType="D-Galactose_1-phosphate" boundaryCondition="false" compartment="cytosol" />
  <species id="D-Galactose_apicoplast" name="D-Galactose_apicoplast" speciesType="D-Galactose" boundaryCondition="false" compartment="apicoplast" />
  <species id="D-Galactose_cytosol" name="D-Galactose_cytosol" speciesType="D-Galactose" boundaryCondition="false" compartment="cytosol" />
  <species id="D-Gluconic_acid_cytosol" name="D-Gluconic_acid_cytosol" speciesType="D-Gluconic_acid" boundaryCondition="false" compartment="cytosol" />
  <species id="D-Gluconic_acid_cytosol_host" name="D-Gluconic_acid_cytosol_host" speciesType="D-Gluconic_acid_cytosol" boundaryCondition="false" compartment="host" />
  <species id="D-Glucono-1,5-lactone_6-phosphate_cytosol" name="D-Glucono-1,5-lactone_6-phosphate_cytosol" speciesType="D-Glucono-1,5-lactone_6-phosphate" boundaryCondition="false" compartment="cytosol" />
  <species id="D-Glucosamine_6-phosphate_apicoplast" name="D-Glucosamine_6-phosphate_apicoplast" speciesType="D-Glucosamine_6-phosphate" boundaryCondition="false" compartment="apicoplast" />
  <species id="D-Glucosamine_6-phosphate_cytosol" name="D-Glucosamine_6-phosphate_cytosol" speciesType="D-Glucosamine_6-phosphate" boundaryCondition="false" compartment="cytosol" />
  <species id="D-Glucosamine_cytosol" name="D-Glucosamine_cytosol" speciesType="D-Glucosamine" boundaryCondition="false" compartment="cytosol" />
  <species id="D-Glucose_1,6-bisphosphate_cytosol" name="D-Glucose_1,6-bisphosphate_cytosol" speciesType="D-Glucose_1,6-bisphosphate" boundaryCondition="false" compartment="cytosol" />
  <species id="D-Glucose_1-phosphate_cytosol" name="D-Glucose_1-phosphate_cytosol" speciesType="D-Glucose_1-phosphate" boundaryCondition="false" compartment="cytosol" />
  <species id="D-Glucose_6-phosphate_cytosol" name="D-Glucose_6-phosphate_cytosol" speciesType="D-Glucose_6-phosphate" boundaryCondition="false" compartment="cytosol" />
  <species id="D-Glucose_cytosol" name="D-Glucose_cytosol" speciesType="D-Glucose" boundaryCondition="false" compartment="cytosol" />
  <species id="D-Glucose_cytosol_host" name="D-Glucose_cytosol_host" speciesType="D-Glucose_cytosol" boundaryCondition="false" compartment="host" />
  <species id="D-Glyceraldehyde_cytosol" name="D-Glyceraldehyde_cytosol" speciesType="D-Glyceraldehyde" boundaryCondition="false" compartment="cytosol" />
  <species id="D-Mannose_1-phosphate_cytosol" name="D-Mannose_1-phosphate_cytosol" speciesType="D-Mannose_1-phosphate" boundaryCondition="false" compartment="cytosol" />
  <species id="D-Mannose_6-phosphate_cytosol" name="D-Mannose_6-phosphate_cytosol" speciesType="D-Mannose_6-phosphate" boundaryCondition="false" compartment="cytosol" />
  <species id="D-Mannose_cytosol" name="D-Mannose_cytosol" speciesType="D-Mannose" boundaryCondition="false" compartment="cytosol" />
  <species id="D-Ribose_5-phosphate_apicoplast" name="D-Ribose_5-phosphate_apicoplast" speciesType="D-Ribose_5-phosphate" boundaryCondition="false" compartment="apicoplast" />
  <species id="D-Ribose_5-phosphate_cytosol" name="D-Ribose_5-phosphate_cytosol" speciesType="D-Ribose_5-phosphate" boundaryCondition="false" compartment="cytosol" />
  <species id="D-Ribose_5-phosphate_cytosol_host" name="D-Ribose_5-phosphate_cytosol_host" speciesType="D-Ribose_5-phosphate_cytosol" boundaryCondition="false" compartment="host" />
  <species id="D-Ribose_5-phosphate_mitochondrion" name="D-Ribose_5-phosphate_mitochondrion" speciesType="D-Ribose_5-phosphate" boundaryCondition="false" compartment="mitochondrion" />
  <species id="D-Ribulose_5-phosphate_cytosol" name="D-Ribulose_5-phosphate_cytosol" speciesType="D-Ribulose_5-phosphate" boundaryCondition="false" compartment="cytosol" />
  <species id="D-Ribulose_5-phosphate_cytosol_host" name="D-Ribulose_5-phosphate_cytosol_host" speciesType="D-Ribulose_5-phosphate_cytosol" boundaryCondition="false" compartment="host" />
  <species id="D-Sedoheptulose_1,7-bisphosphate_cytosol" name="D-Sedoheptulose_1,7-bisphosphate_cytosol" speciesType="D-Sedoheptulose_1,7-bisphosphate" boundaryCondition="false" compartment="cytosol" />
  <species id="D-Sedoheptulose_7-phosphate_cytosol" name="D-Sedoheptulose_7-phosphate_cytosol" speciesType="D-Sedoheptulose_7-phosphate" boundaryCondition="false" compartment="cytosol" />
  <species id="D-Tagatose_1,6-bisphosphate_cytosol" name="D-Tagatose_1,6-bisphosphate_cytosol" speciesType="D-Tagatose_1,6-bisphosphate" boundaryCondition="false" compartment="cytosol" />
  <species id="D-Tagatose_6-phosphate_cytosol" name="D-Tagatose_6-phosphate_cytosol" speciesType="D-Tagatose_6-phosphate" boundaryCondition="false" compartment="cytosol" />
  <species id="D-Xylulose_5-phosphate_cytosol" name="D-Xylulose_5-phosphate_cytosol" speciesType="D-Xylulose_5-phosphate" boundaryCondition="false" compartment="cytosol" />
  <species id="D-myo-Inositol_1,4,5-trisphosphate_cytosol" name="D-myo-Inositol_1,4,5-trisphosphate_cytosol" speciesType="D-myo-Inositol_1,4,5-trisphosphate" boundaryCondition="false" compartment="cytosol" />
  <species id="DNA_apicoplast" name="DNA_apicoplast" speciesType="DNA" boundaryCondition="false" compartment="apicoplast" />
  <species id="DNA_mitochondrion" name="DNA_mitochondrion" speciesType="DNA" boundaryCondition="false" compartment="mitochondrion" />
  <species id="DNA_nucleus" name="DNA_nucleus" speciesType="DNA" boundaryCondition="false" compartment="nucleus" />
  <species id="Deamino-NAD+_cytosol" name="Deamino-NAD+_cytosol" speciesType="Deamino-NAD+" boundaryCondition="false" compartment="cytosol" />
  <species id="Decanoyl-CoA_cytosol" name="Decanoyl-CoA_cytosol" speciesType="Decanoyl-CoA" boundaryCondition="false" compartment="cytosol" />
  <species id="Decanoyl-[acp]_apicoplast" name="Decanoyl-[acp]_apicoplast" speciesType="Decanoyl-[acp]" boundaryCondition="false" compartment="apicoplast" />
  <species id="Dehydrodolichol_diphosphate_cytosol" name="Dehydrodolichol_diphosphate_cytosol" speciesType="Dehydrodolichol_diphosphate" boundaryCondition="false" compartment="cytosol" />
  <species id="Deoxyadenosine_cytosol" name="Deoxyadenosine_cytosol" speciesType="Deoxyadenosine" boundaryCondition="false" compartment="cytosol" />
  <species id="Deoxycytidine_cytosol" name="Deoxycytidine_cytosol" speciesType="Deoxycytidine" boundaryCondition="false" compartment="cytosol" />
  <species id="Deoxyinosine_cytosol" name="Deoxyinosine_cytosol" speciesType="Deoxyinosine" boundaryCondition="false" compartment="cytosol" />
  <species id="Deoxyuridine_cytosol" name="Deoxyuridine_cytosol" speciesType="Deoxyuridine" boundaryCondition="false" compartment="cytosol" />
  <species id="Deoxyuridine_cytosol_host" name="Deoxyuridine_cytosol_host" speciesType="Deoxyuridine_cytosol" boundaryCondition="false" compartment="host" />
  <species id="Dephospho-CoA_apicoplast" name="Dephospho-CoA_apicoplast" speciesType="Dephospho-CoA" boundaryCondition="false" compartment="apicoplast" />
  <species id="Dephospho-CoA_cytosol" name="Dephospho-CoA_cytosol" speciesType="Dephospho-CoA" boundaryCondition="false" compartment="cytosol" />
  <species id="Diacylglyceryl-2-aminoethylphosphonate_cytosol" name="Diacylglyceryl-2-aminoethylphosphonate_cytosol" speciesType="Diacylglyceryl-2-aminoethylphosphonate" boundaryCondition="false" compartment="cytosol" />
  <species id="Dihydroceramide_cytosol" name="Dihydroceramide_cytosol" speciesType="Dihydroceramide" boundaryCondition="false" compartment="cytosol" />
  <species id="Dihydrofolate_cytosol" name="Dihydrofolate_cytosol" speciesType="Dihydrofolate" boundaryCondition="false" compartment="cytosol" />
  <species id="Dihydrolipoamide_cytosol" name="Dihydrolipoamide_cytosol" speciesType="Dihydrolipoamide" boundaryCondition="false" compartment="cytosol" />
  <species id="Dihydrolipoamide_mitochondrion" name="Dihydrolipoamide_mitochondrion" speciesType="Dihydrolipoamide" boundaryCondition="false" compartment="mitochondrion" />
  <species id="Dihydrolipoate_apicoplast" name="Dihydrolipoate_apicoplast" speciesType="Dihydrolipoate" boundaryCondition="false" compartment="apicoplast" />
  <species id="Dihydrolipoate_cytosol" name="Dihydrolipoate_cytosol" speciesType="Dihydrolipoate" boundaryCondition="false" compartment="cytosol" />
  <species id="Dihydrolipoate_mitochondrion" name="Dihydrolipoate_mitochondrion" speciesType="Dihydrolipoate" boundaryCondition="false" compartment="mitochondrion" />
  <species id="Dihydrolipoylprotein_cytosol" name="Dihydrolipoylprotein_cytosol" speciesType="Dihydrolipoylprotein" boundaryCondition="false" compartment="cytosol" />
  <species id="Dihydrolipoylprotein_mitochondrion" name="Dihydrolipoylprotein_mitochondrion" speciesType="Dihydrolipoylprotein" boundaryCondition="false" compartment="mitochondrion" />
  <species id="Dihydroneopterin_phosphate_cytosol" name="Dihydroneopterin_phosphate_cytosol" speciesType="Dihydroneopterin_phosphate" boundaryCondition="false" compartment="cytosol" />
  <species id="Dihydroorotate_cytosol_host" name="Dihydroorotate_cytosol_host" speciesType="Dihydroorotate_cytosol" boundaryCondition="false" compartment="host" />
  <species id="Dihydropteroate_cytosol" name="Dihydropteroate_cytosol" speciesType="Dihydropteroate" boundaryCondition="false" compartment="cytosol" />
  <species id="Dimethyl_sulfide_cytosol" name="Dimethyl_sulfide_cytosol" speciesType="Dimethyl_sulfide" boundaryCondition="false" compartment="cytosol" />
  <species id="Dimethylallyl_diphosphate_apicoplast" name="Dimethylallyl_diphosphate_apicoplast" speciesType="Dimethylallyl_diphosphate" boundaryCondition="false" compartment="apicoplast" />
  <species id="Dimethylallyl_diphosphate_cytosol" name="Dimethylallyl_diphosphate_cytosol" speciesType="Dimethylallyl_diphosphate" boundaryCondition="false" compartment="cytosol" />
  <species id="Dimethylallyl_diphosphate_mitochondrion" name="Dimethylallyl_diphosphate_mitochondrion" speciesType="Dimethylallyl_diphosphate" boundaryCondition="false" compartment="mitochondrion" />
  <species id="Dipeptide_apicoplast" name="Dipeptide_apicoplast" speciesType="Dipeptide" boundaryCondition="false" compartment="apicoplast" />
  <species id="Dipeptide_cytosol" name="Dipeptide_cytosol" speciesType="Dipeptide" boundaryCondition="false" compartment="cytosol" />
  <species id="Dipeptide_endoplasmic_reticulum" name="Dipeptide_endoplasmic_reticulum" speciesType="Dipeptide_endoplasmic" boundaryCondition="false" compartment="reticulum" />
  <species id="Dipeptide_food_vacuole" name="Dipeptide_food_vacuole" speciesType="Dipeptide_food" boundaryCondition="false" compartment="vacuole" />
  <species id="Dipeptide_golgi" name="Dipeptide_golgi" speciesType="Dipeptide" boundaryCondition="false" compartment="golgi" />
  <species id="Dodecanoic_acid_apicoplast" name="Dodecanoic_acid_apicoplast" speciesType="Dodecanoic_acid" boundaryCondition="false" compartment="apicoplast" />
  <species id="Dodecanoic_acid_cytosol" name="Dodecanoic_acid_cytosol" speciesType="Dodecanoic_acid" boundaryCondition="false" compartment="cytosol" />
  <species id="Dodecanoic_acid_cytosol_host" name="Dodecanoic_acid_cytosol_host" speciesType="Dodecanoic_acid_cytosol" boundaryCondition="false" compartment="host" />
  <species id="Dodecanoyl-[acyl-carrier_protein]_apicoplast" name="Dodecanoyl-[acyl-carrier_protein]_apicoplast" speciesType="Dodecanoyl-[acyl-carrier_protein]" boundaryCondition="false" compartment="apicoplast" />
  <species id="Dolichol_apicoplast" name="Dolichol_apicoplast" speciesType="Dolichol" boundaryCondition="false" compartment="apicoplast" />
  <species id="Dolichyl_beta-D-glucosyl_phosphate_cytosol" name="Dolichyl_beta-D-glucosyl_phosphate_cytosol" speciesType="Dolichyl_beta-D-glucosyl_phosphate" boundaryCondition="false" compartment="cytosol" />
  <species id="Dolichyl_beta-D-glucosyl_phosphate_endoplasmic_reticulum" name="Dolichyl_beta-D-glucosyl_phosphate_endoplasmic_reticulum" speciesType="Dolichyl_beta-D-glucosyl_phosphate_endoplasmic" boundaryCondition="false" compartment="reticulum" />
  <species id="Dolichyl_diphosphate_apicoplast" name="Dolichyl_diphosphate_apicoplast" speciesType="Dolichyl_diphosphate" boundaryCondition="false" compartment="apicoplast" />
  <species id="Dolichyl_diphosphate_cytosol" name="Dolichyl_diphosphate_cytosol" speciesType="Dolichyl_diphosphate" boundaryCondition="false" compartment="cytosol" />
  <species id="Dolichyl_diphosphate_endoplasmic_reticulum" name="Dolichyl_diphosphate_endoplasmic_reticulum" speciesType="Dolichyl_diphosphate_endoplasmic" boundaryCondition="false" compartment="reticulum" />
  <species id="Dolichyl_diphosphooligosaccharide_apicoplast" name="Dolichyl_diphosphooligosaccharide_apicoplast" speciesType="Dolichyl_diphosphooligosaccharide" boundaryCondition="false" compartment="apicoplast" />
  <species id="Dolichyl_diphosphooligosaccharide_cytosol" name="Dolichyl_diphosphooligosaccharide_cytosol" speciesType="Dolichyl_diphosphooligosaccharide" boundaryCondition="false" compartment="cytosol" />
  <species id="Dolichyl_diphosphooligosaccharide_endoplasmic_reticulum" name="Dolichyl_diphosphooligosaccharide_endoplasmic_reticulum" speciesType="Dolichyl_diphosphooligosaccharide_endoplasmic" boundaryCondition="false" compartment="reticulum" />
  <species id="Dolichyl_phosphate_D-mannose_cytosol" name="Dolichyl_phosphate_D-mannose_cytosol" speciesType="Dolichyl_phosphate_D-mannose" boundaryCondition="false" compartment="cytosol" />
  <species id="Dolichyl_phosphate_D-mannose_endoplasmic_reticulum" name="Dolichyl_phosphate_D-mannose_endoplasmic_reticulum" speciesType="Dolichyl_phosphate_D-mannose_endoplasmic" boundaryCondition="false" compartment="reticulum" />
  <species id="Dolichyl_phosphate_apicoplast" name="Dolichyl_phosphate_apicoplast" speciesType="Dolichyl_phosphate" boundaryCondition="false" compartment="apicoplast" />
  <species id="Dolichyl_phosphate_cytosol" name="Dolichyl_phosphate_cytosol" speciesType="Dolichyl_phosphate" boundaryCondition="false" compartment="cytosol" />
  <species id="Dolichyl_phosphate_endoplasmic_reticulum" name="Dolichyl_phosphate_endoplasmic_reticulum" speciesType="Dolichyl_phosphate_endoplasmic" boundaryCondition="false" compartment="reticulum" />
  <species id="Enzyme_N6-(dihydrolipoyl)lysine_apicoplast" name="Enzyme_N6-(dihydrolipoyl)lysine_apicoplast" speciesType="Enzyme_N6-(dihydrolipoyl)lysine" boundaryCondition="false" compartment="apicoplast" />
  <species id="Enzyme_N6-(dihydrolipoyl)lysine_cytosol" name="Enzyme_N6-(dihydrolipoyl)lysine_cytosol" speciesType="Enzyme_N6-(dihydrolipoyl)lysine" boundaryCondition="false" compartment="cytosol" />
  <species id="Enzyme_N6-(dihydrolipoyl)lysine_mitochondrion" name="Enzyme_N6-(dihydrolipoyl)lysine_mitochondrion" speciesType="Enzyme_N6-(dihydrolipoyl)lysine" boundaryCondition="false" compartment="mitochondrion" />
  <species id="Enzyme_N6-(lipoyl)lysine_apicoplast" name="Enzyme_N6-(lipoyl)lysine_apicoplast" speciesType="Enzyme_N6-(lipoyl)lysine" boundaryCondition="false" compartment="apicoplast" />
  <species id="Enzyme_N6-(lipoyl)lysine_cytosol" name="Enzyme_N6-(lipoyl)lysine_cytosol" speciesType="Enzyme_N6-(lipoyl)lysine" boundaryCondition="false" compartment="cytosol" />
  <species id="Enzyme_N6-(lipoyl)lysine_mitochondrion" name="Enzyme_N6-(lipoyl)lysine_mitochondrion" speciesType="Enzyme_N6-(lipoyl)lysine" boundaryCondition="false" compartment="mitochondrion" />
  <species id="EtN-P6-ManAlpha1-2ManAlpha1-2ManAlpha1-6ManAlpha1-4GlcN-PI-Palm_apicoplast" name="EtN-P6-ManAlpha1-2ManAlpha1-2ManAlpha1-6ManAlpha1-4GlcN-PI-Palm_apicoplast" speciesType="EtN-P6-ManAlpha1-2ManAlpha1-2ManAlpha1-6ManAlpha1-4GlcN-PI-Palm" boundaryCondition="false" compartment="apicoplast" />
  <species id="EtN-P6-ManAlpha1-2ManAlpha1-2ManAlpha1-6ManAlpha1-4GlcN-PI-Palm_endoplasmic_reticulum" name="EtN-P6-ManAlpha1-2ManAlpha1-2ManAlpha1-6ManAlpha1-4GlcN-PI-Palm_endoplasmic_reticulum" speciesType="EtN-P6-ManAlpha1-2ManAlpha1-2ManAlpha1-6ManAlpha1-4GlcN-PI-Palm_endoplasmic" boundaryCondition="false" compartment="reticulum" />
  <species id="EtN-P6-ManAlpha1-2ManAlpha1-6ManAlpha1-4GlcN-PI-Palm_apicoplast" name="EtN-P6-ManAlpha1-2ManAlpha1-6ManAlpha1-4GlcN-PI-Palm_apicoplast" speciesType="EtN-P6-ManAlpha1-2ManAlpha1-6ManAlpha1-4GlcN-PI-Palm" boundaryCondition="false" compartment="apicoplast" />
  <species id="EtN-P6-ManAlpha1-2ManAlpha1-6ManAlpha1-4GlcN-PI-Palm_endoplasmic_reticulum" name="EtN-P6-ManAlpha1-2ManAlpha1-6ManAlpha1-4GlcN-PI-Palm_endoplasmic_reticulum" speciesType="EtN-P6-ManAlpha1-2ManAlpha1-6ManAlpha1-4GlcN-PI-Palm_endoplasmic" boundaryCondition="false" compartment="reticulum" />
  <species id="Ethanolamine_cytosol" name="Ethanolamine_cytosol" speciesType="Ethanolamine" boundaryCondition="false" compartment="cytosol" />
  <species id="Ethanolamine_cytosol_host" name="Ethanolamine_cytosol_host" speciesType="Ethanolamine_cytosol" boundaryCondition="false" compartment="host" />
  <species id="Ethanolamine_phosphate_cytosol" name="Ethanolamine_phosphate_cytosol" speciesType="Ethanolamine_phosphate" boundaryCondition="false" compartment="cytosol" />
  <species id="Ethylene_oxide_apicoplast" name="Ethylene_oxide_apicoplast" speciesType="Ethylene_oxide" boundaryCondition="false" compartment="apicoplast" />
  <species id="FADH2_cytosol" name="FADH2_cytosol" speciesType="FADH2" boundaryCondition="false" compartment="cytosol" />
  <species id="FADH2_mitochondrion" name="FADH2_mitochondrion" speciesType="FADH2" boundaryCondition="false" compartment="mitochondrion" />
  <species id="FAD_cytosol" name="FAD_cytosol" speciesType="FAD" boundaryCondition="false" compartment="cytosol" />
  <species id="FAD_mitochondrion" name="FAD_mitochondrion" speciesType="FAD" boundaryCondition="false" compartment="mitochondrion" />
  <species id="FMN_apicoplast" name="FMN_apicoplast" speciesType="FMN" boundaryCondition="false" compartment="apicoplast" />
  <species id="FMN_cytosol" name="FMN_cytosol" speciesType="FMN" boundaryCondition="false" compartment="cytosol" />
  <species id="Fatty_acid_PL_ACP_apicoplast" name="Fatty_acid_PL_ACP_apicoplast" speciesType="Fatty_acid_PL_ACP" boundaryCondition="false" compartment="apicoplast" />
  <species id="Fatty_acid_apicoplast" name="Fatty_acid_apicoplast" speciesType="Fatty_acid" boundaryCondition="false" compartment="apicoplast" />
  <species id="Fatty_acid_cytosol" name="Fatty_acid_cytosol" speciesType="Fatty_acid" boundaryCondition="false" compartment="cytosol" />
  <species id="Fatty_acid_mitochondrion" name="Fatty_acid_mitochondrion" speciesType="Fatty_acid" boundaryCondition="false" compartment="mitochondrion" />
  <species id="Fe-S-protein_apicoplast" name="Fe-S-protein_apicoplast" speciesType="Fe-S-protein" boundaryCondition="false" compartment="apicoplast" />
  <species id="Fe-S-protein_cytosol" name="Fe-S-protein_cytosol" speciesType="Fe-S-protein" boundaryCondition="false" compartment="cytosol" />
  <species id="Fe-S-protein_mitochondrion" name="Fe-S-protein_mitochondrion" speciesType="Fe-S-protein" boundaryCondition="false" compartment="mitochondrion" />
  <species id="Fe-S_complex_apicoplast" name="Fe-S_complex_apicoplast" speciesType="Fe-S_complex" boundaryCondition="false" compartment="apicoplast" />
  <species id="Fe-S_complex_cytosol" name="Fe-S_complex_cytosol" speciesType="Fe-S_complex" boundaryCondition="false" compartment="cytosol" />
  <species id="Fe-S_complex_endoplasmic_reticulum" name="Fe-S_complex_endoplasmic_reticulum" speciesType="Fe-S_complex_endoplasmic" boundaryCondition="false" compartment="reticulum" />
  <species id="Fe-S_complex_mitochondrion" name="Fe-S_complex_mitochondrion" speciesType="Fe-S_complex" boundaryCondition="false" compartment="mitochondrion" />
  <species id="Fe2+_apicoplast" name="Fe2+_apicoplast" speciesType="Fe2+" boundaryCondition="false" compartment="apicoplast" />
  <species id="Fe2+_cytosol" name="Fe2+_cytosol" speciesType="Fe2+" boundaryCondition="false" compartment="cytosol" />
  <species id="Fe2+_cytosol_host" name="Fe2+_cytosol_host" speciesType="Fe2+_cytosol" boundaryCondition="false" compartment="host" />
  <species id="Fe2+_endoplasmic_reticulum" name="Fe2+_endoplasmic_reticulum" speciesType="Fe2+_endoplasmic" boundaryCondition="false" compartment="reticulum" />
  <species id="Fe2+_food_vacuole" name="Fe2+_food_vacuole" speciesType="Fe2+_food" boundaryCondition="false" compartment="vacuole" />
  <species id="Fe2+_mitochondrion" name="Fe2+_mitochondrion" speciesType="Fe2+" boundaryCondition="false" compartment="mitochondrion" />
  <species id="Ferricytochrome_b1_cytosol" name="Ferricytochrome_b1_cytosol" speciesType="Ferricytochrome_b1" boundaryCondition="false" compartment="cytosol" />
  <species id="Ferricytochrome_b5_apicoplast" name="Ferricytochrome_b5_apicoplast" speciesType="Ferricytochrome_b5" boundaryCondition="false" compartment="apicoplast" />
  <species id="Ferricytochrome_b5_endoplasmic_reticulum" name="Ferricytochrome_b5_endoplasmic_reticulum" speciesType="Ferricytochrome_b5_endoplasmic" boundaryCondition="false" compartment="reticulum" />
  <species id="Ferricytochrome_b5_mitochondrion" name="Ferricytochrome_b5_mitochondrion" speciesType="Ferricytochrome_b5" boundaryCondition="false" compartment="mitochondrion" />
  <species id="Ferricytochrome_c_cytosol" name="Ferricytochrome_c_cytosol" speciesType="Ferricytochrome_c" boundaryCondition="false" compartment="cytosol" />
  <species id="Ferriprotoporphyrin_IX_cytosol" name="Ferriprotoporphyrin_IX_cytosol" speciesType="Ferriprotoporphyrin_IX" boundaryCondition="false" compartment="cytosol" />
  <species id="Ferriprotoporphyrin_IX_food_vacuole" name="Ferriprotoporphyrin_IX_food_vacuole" speciesType="Ferriprotoporphyrin_IX_food" boundaryCondition="false" compartment="vacuole" />
  <species id="Ferrocytochrome_b1_cytosol" name="Ferrocytochrome_b1_cytosol" speciesType="Ferrocytochrome_b1" boundaryCondition="false" compartment="cytosol" />
  <species id="Ferrocytochrome_b5_apicoplast" name="Ferrocytochrome_b5_apicoplast" speciesType="Ferrocytochrome_b5" boundaryCondition="false" compartment="apicoplast" />
  <species id="Ferrocytochrome_b5_endoplasmic_reticulum" name="Ferrocytochrome_b5_endoplasmic_reticulum" speciesType="Ferrocytochrome_b5_endoplasmic" boundaryCondition="false" compartment="reticulum" />
  <species id="Ferrocytochrome_b5_mitochondrion" name="Ferrocytochrome_b5_mitochondrion" speciesType="Ferrocytochrome_b5" boundaryCondition="false" compartment="mitochondrion" />
  <species id="Ferrocytochrome_c_cytosol" name="Ferrocytochrome_c_cytosol" speciesType="Ferrocytochrome_c" boundaryCondition="false" compartment="cytosol" />
  <species id="Folate_cytosol" name="Folate_cytosol" speciesType="Folate" boundaryCondition="false" compartment="cytosol" />
  <species id="Folate_cytosol_host" name="Folate_cytosol_host" speciesType="Folate_cytosol" boundaryCondition="false" compartment="host" />
  <species id="Folate_mitochondrion" name="Folate_mitochondrion" speciesType="Folate" boundaryCondition="false" compartment="mitochondrion" />
  <species id="Formaldehyde_apicoplast" name="Formaldehyde_apicoplast" speciesType="Formaldehyde" boundaryCondition="false" compartment="apicoplast" />
  <species id="Formaldehyde_cytosol" name="Formaldehyde_cytosol" speciesType="Formaldehyde" boundaryCondition="false" compartment="cytosol" />
  <species id="Formaldehyde_mitochondrion" name="Formaldehyde_mitochondrion" speciesType="Formaldehyde" boundaryCondition="false" compartment="mitochondrion" />
  <species id="Formamidopyrimidine_nucleoside_triphosphate_cytosol" name="Formamidopyrimidine_nucleoside_triphosphate_cytosol" speciesType="Formamidopyrimidine_nucleoside_triphosphate" boundaryCondition="false" compartment="cytosol" />
  <species id="Formate_apicoplast" name="Formate_apicoplast" speciesType="Formate" boundaryCondition="false" compartment="apicoplast" />
  <species id="Formate_cytosol" name="Formate_cytosol" speciesType="Formate" boundaryCondition="false" compartment="cytosol" />
  <species id="Formate_cytosol_host" name="Formate_cytosol_host" speciesType="Formate_cytosol" boundaryCondition="false" compartment="host" />
  <species id="Fumarate_cytosol" name="Fumarate_cytosol" speciesType="Fumarate" boundaryCondition="false" compartment="cytosol" />
  <species id="Fumarate_cytosol_host" name="Fumarate_cytosol_host" speciesType="Fumarate_cytosol" boundaryCondition="false" compartment="host" />
  <species id="Fumarate_mitochondrion" name="Fumarate_mitochondrion" speciesType="Fumarate" boundaryCondition="false" compartment="mitochondrion" />
  <species id="G00005_c_cytosol" name="G00005_c_cytosol" speciesType="G00005_c" boundaryCondition="false" compartment="cytosol" />
  <species id="G00008_a_apicoplast" name="G00008_a_apicoplast" speciesType="G00008_a" boundaryCondition="false" compartment="apicoplast" />
  <species id="G00008_c_cytosol" name="G00008_c_cytosol" speciesType="G00008_c" boundaryCondition="false" compartment="cytosol" />
  <species id="G00008_er_endoplasmic_reticulum" name="G00008_er_endoplasmic_reticulum" speciesType="G00008_er_endoplasmic" boundaryCondition="false" compartment="reticulum" />
  <species id="G00009_a_apicoplast" name="G00009_a_apicoplast" speciesType="G00009_a" boundaryCondition="false" compartment="apicoplast" />
  <species id="G00009_er_endoplasmic_reticulum" name="G00009_er_endoplasmic_reticulum" speciesType="G00009_er_endoplasmic" boundaryCondition="false" compartment="reticulum" />
  <species id="G00143_c_cytosol" name="G00143_c_cytosol" speciesType="G00143_c" boundaryCondition="false" compartment="cytosol" />
  <species id="G00145_c_cytosol" name="G00145_c_cytosol" speciesType="G00145_c" boundaryCondition="false" compartment="cytosol" />
  <species id="G00145_er_endoplasmic_reticulum" name="G00145_er_endoplasmic_reticulum" speciesType="G00145_er_endoplasmic" boundaryCondition="false" compartment="reticulum" />
  <species id="G00147_c_cytosol" name="G00147_c_cytosol" speciesType="G00147_c" boundaryCondition="false" compartment="cytosol" />
  <species id="G00148_c_cytosol" name="G00148_c_cytosol" speciesType="G00148_c" boundaryCondition="false" compartment="cytosol" />
  <species id="G10526_c_cytosol" name="G10526_c_cytosol" speciesType="G10526_c" boundaryCondition="false" compartment="cytosol" />
  <species id="G10595_c_cytosol" name="G10595_c_cytosol" speciesType="G10595_c" boundaryCondition="false" compartment="cytosol" />
  <species id="G10596_c_cytosol" name="G10596_c_cytosol" speciesType="G10596_c" boundaryCondition="false" compartment="cytosol" />
  <species id="G10597_c_cytosol" name="G10597_c_cytosol" speciesType="G10597_c" boundaryCondition="false" compartment="cytosol" />
  <species id="G10598_c_cytosol" name="G10598_c_cytosol" speciesType="G10598_c" boundaryCondition="false" compartment="cytosol" />
  <species id="G10599_c_cytosol" name="G10599_c_cytosol" speciesType="G10599_c" boundaryCondition="false" compartment="cytosol" />
  <species id="GDP-4-dehydro-6-deoxy-D-mannose_cytosol" name="GDP-4-dehydro-6-deoxy-D-mannose_cytosol" speciesType="GDP-4-dehydro-6-deoxy-D-mannose" boundaryCondition="false" compartment="cytosol" />
  <species id="GDP-L-fucose_cytosol" name="GDP-L-fucose_cytosol" speciesType="GDP-L-fucose" boundaryCondition="false" compartment="cytosol" />
  <species id="GDP-L-galactose_cytosol" name="GDP-L-galactose_cytosol" speciesType="GDP-L-galactose" boundaryCondition="false" compartment="cytosol" />
  <species id="GDP-L-gulose_cytosol" name="GDP-L-gulose_cytosol" speciesType="GDP-L-gulose" boundaryCondition="false" compartment="cytosol" />
  <species id="GDP-mannose_cytosol" name="GDP-mannose_cytosol" speciesType="GDP-mannose" boundaryCondition="false" compartment="cytosol" />
  <species id="GDP-mannose_endoplasmic_reticulum" name="GDP-mannose_endoplasmic_reticulum" speciesType="GDP-mannose_endoplasmic" boundaryCondition="false" compartment="reticulum" />
  <species id="GDP-mannose_golgi" name="GDP-mannose_golgi" speciesType="GDP-mannose" boundaryCondition="false" compartment="golgi" />
  <species id="GDP_apicoplast" name="GDP_apicoplast" speciesType="GDP" boundaryCondition="false" compartment="apicoplast" />
  <species id="GDP_cytosol" name="GDP_cytosol" speciesType="GDP" boundaryCondition="false" compartment="cytosol" />
  <species id="GDP_endoplasmic_reticulum" name="GDP_endoplasmic_reticulum" speciesType="GDP_endoplasmic" boundaryCondition="false" compartment="reticulum" />
  <species id="GDP_mitochondrion" name="GDP_mitochondrion" speciesType="GDP" boundaryCondition="false" compartment="mitochondrion" />
  <species id="GDP_nucleus" name="GDP_nucleus" speciesType="GDP" boundaryCondition="false" compartment="nucleus" />
  <species id="GMP_apicoplast" name="GMP_apicoplast" speciesType="GMP" boundaryCondition="false" compartment="apicoplast" />
  <species id="GMP_cytosol" name="GMP_cytosol" speciesType="GMP" boundaryCondition="false" compartment="cytosol" />
  <species id="GMP_endoplasmic_reticulum" name="GMP_endoplasmic_reticulum" speciesType="GMP_endoplasmic" boundaryCondition="false" compartment="reticulum" />
  <species id="GMP_golgi" name="GMP_golgi" speciesType="GMP" boundaryCondition="false" compartment="golgi" />
  <species id="GMP_mitochondrion" name="GMP_mitochondrion" speciesType="GMP" boundaryCondition="false" compartment="mitochondrion" />
  <species id="GMP_nucleus" name="GMP_nucleus" speciesType="GMP" boundaryCondition="false" compartment="nucleus" />
  <species id="GPI-protein_apicoplast" name="GPI-protein_apicoplast" speciesType="GPI-protein" boundaryCondition="false" compartment="apicoplast" />
  <species id="GPI-protein_endoplasmic_reticulum" name="GPI-protein_endoplasmic_reticulum" speciesType="GPI-protein_endoplasmic" boundaryCondition="false" compartment="reticulum" />
  <species id="GTP_apicoplast" name="GTP_apicoplast" speciesType="GTP" boundaryCondition="false" compartment="apicoplast" />
  <species id="GTP_cytosol" name="GTP_cytosol" speciesType="GTP" boundaryCondition="false" compartment="cytosol" />
  <species id="GTP_mitochondrion" name="GTP_mitochondrion" speciesType="GTP" boundaryCondition="false" compartment="mitochondrion" />
  <species id="GTP_nucleus" name="GTP_nucleus" speciesType="GTP" boundaryCondition="false" compartment="nucleus" />
  <species id="Genistein_cytosol" name="Genistein_cytosol" speciesType="Genistein" boundaryCondition="false" compartment="cytosol" />
  <species id="Genistein_mitochondrion" name="Genistein_mitochondrion" speciesType="Genistein" boundaryCondition="false" compartment="mitochondrion" />
  <species id="Geranyl_diphosphate_cytosol" name="Geranyl_diphosphate_cytosol" speciesType="Geranyl_diphosphate" boundaryCondition="false" compartment="cytosol" />
  <species id="Geranylgeranyl_diphosphate_apicoplast" name="Geranylgeranyl_diphosphate_apicoplast" speciesType="Geranylgeranyl_diphosphate" boundaryCondition="false" compartment="apicoplast" />
  <species id="Geranylgeranyl_diphosphate_cytosol" name="Geranylgeranyl_diphosphate_cytosol" speciesType="Geranylgeranyl_diphosphate" boundaryCondition="false" compartment="cytosol" />
  <species id="Geranylgeranyl_diphosphate_mitochondrion" name="Geranylgeranyl_diphosphate_mitochondrion" speciesType="Geranylgeranyl_diphosphate" boundaryCondition="false" compartment="mitochondrion" />
  <species id="Glucosylceramide_cytosol" name="Glucosylceramide_cytosol" speciesType="Glucosylceramide" boundaryCondition="false" compartment="cytosol" />
  <species id="Glutaminyl-tRNA_apicoplast" name="Glutaminyl-tRNA_apicoplast" speciesType="Glutaminyl-tRNA" boundaryCondition="false" compartment="apicoplast" />
  <species id="Glutaminyl-tRNA_cytosol" name="Glutaminyl-tRNA_cytosol" speciesType="Glutaminyl-tRNA" boundaryCondition="false" compartment="cytosol" />
  <species id="Glutaminyl-tRNA_mitochondrion" name="Glutaminyl-tRNA_mitochondrion" speciesType="Glutaminyl-tRNA" boundaryCondition="false" compartment="mitochondrion" />
  <species id="Glutaredoxin_cytosol" name="Glutaredoxin_cytosol" speciesType="Glutaredoxin" boundaryCondition="false" compartment="cytosol" />
  <species id="Glutaredoxin_disulfide_cytosol" name="Glutaredoxin_disulfide_cytosol" speciesType="Glutaredoxin_disulfide" boundaryCondition="false" compartment="cytosol" />
  <species id="Glutaryl-CoA_apicoplast" name="Glutaryl-CoA_apicoplast" speciesType="Glutaryl-CoA" boundaryCondition="false" compartment="apicoplast" />
  <species id="Glutaryl-CoA_mitochondrion" name="Glutaryl-CoA_mitochondrion" speciesType="Glutaryl-CoA" boundaryCondition="false" compartment="mitochondrion" />
  <species id="Glutathione_apicoplast" name="Glutathione_apicoplast" speciesType="Glutathione" boundaryCondition="false" compartment="apicoplast" />
  <species id="Glutathione_cytosol" name="Glutathione_cytosol" speciesType="Glutathione" boundaryCondition="false" compartment="cytosol" />
  <species id="Glutathione_disulfide_apicoplast" name="Glutathione_disulfide_apicoplast" speciesType="Glutathione_disulfide" boundaryCondition="false" compartment="apicoplast" />
  <species id="Glutathione_disulfide_cytosol" name="Glutathione_disulfide_cytosol" speciesType="Glutathione_disulfide" boundaryCondition="false" compartment="cytosol" />
  <species id="Glutathione_disulfide_cytosol_host" name="Glutathione_disulfide_cytosol_host" speciesType="Glutathione_disulfide_cytosol" boundaryCondition="false" compartment="host" />
  <species id="Glutathione_disulfide_mitochondrion" name="Glutathione_disulfide_mitochondrion" speciesType="Glutathione_disulfide" boundaryCondition="false" compartment="mitochondrion" />
  <species id="Glutathione_mitochondrion" name="Glutathione_mitochondrion" speciesType="Glutathione" boundaryCondition="false" compartment="mitochondrion" />
  <species id="Glycerol_cytosol" name="Glycerol_cytosol" speciesType="Glycerol" boundaryCondition="false" compartment="cytosol" />
  <species id="Glycerol_cytosol_host" name="Glycerol_cytosol_host" speciesType="Glycerol_cytosol" boundaryCondition="false" compartment="host" />
  <species id="Glycerol_mitochondrion" name="Glycerol_mitochondrion" speciesType="Glycerol" boundaryCondition="false" compartment="mitochondrion" />
  <species id="Glycerone_phosphate_apicoplast" name="Glycerone_phosphate_apicoplast" speciesType="Glycerone_phosphate" boundaryCondition="false" compartment="apicoplast" />
  <species id="Glycerone_phosphate_cytosol" name="Glycerone_phosphate_cytosol" speciesType="Glycerone_phosphate" boundaryCondition="false" compartment="cytosol" />
  <species id="Glycerone_phosphate_cytosol_host" name="Glycerone_phosphate_cytosol_host" speciesType="Glycerone_phosphate_cytosol" boundaryCondition="false" compartment="host" />
  <species id="Glycerone_phosphate_mitochondrion" name="Glycerone_phosphate_mitochondrion" speciesType="Glycerone_phosphate" boundaryCondition="false" compartment="mitochondrion" />
  <species id="Glycine_apicoplast" name="Glycine_apicoplast" speciesType="Glycine" boundaryCondition="false" compartment="apicoplast" />
  <species id="Glycine_cytosol" name="Glycine_cytosol" speciesType="Glycine" boundaryCondition="false" compartment="cytosol" />
  <species id="Glycine_cytosol_host" name="Glycine_cytosol_host" speciesType="Glycine_cytosol" boundaryCondition="false" compartment="host" />
  <species id="Glycine_food_vacuole" name="Glycine_food_vacuole" speciesType="Glycine_food" boundaryCondition="false" compartment="vacuole" />
  <species id="Glycine_mitochondrion" name="Glycine_mitochondrion" speciesType="Glycine" boundaryCondition="false" compartment="mitochondrion" />
  <species id="Glycolaldehyde_cytosol" name="Glycolaldehyde_cytosol" speciesType="Glycolaldehyde" boundaryCondition="false" compartment="cytosol" />
  <species id="Glycoprotein_with_the_oligosaccharide_chain_attached_by_N-glycosyllinkage_to_protein_L-asparagine_apicoplast" name="Glycoprotein_with_the_oligosaccharide_chain_attached_by_N-glycosyllinkage_to_protein_L-asparagine_apicoplast" speciesType="Glycoprotein_with_the_oligosaccharide_chain_attached_by_N-glycosyllinkage_to_protein_L-asparagine" boundaryCondition="false" compartment="apicoplast" />
  <species id="Glycoprotein_with_the_oligosaccharide_chain_attached_by_N-glycosyllinkage_to_protein_L-asparagine_cytosol" name="Glycoprotein_with_the_oligosaccharide_chain_attached_by_N-glycosyllinkage_to_protein_L-asparagine_cytosol" speciesType="Glycoprotein_with_the_oligosaccharide_chain_attached_by_N-glycosyllinkage_to_protein_L-asparagine" boundaryCondition="false" compartment="cytosol" />
  <species id="Glycoprotein_with_the_oligosaccharide_chain_attached_by_N-glycosyllinkage_to_protein_L-asparagine_endoplasmic_reticulum" name="Glycoprotein_with_the_oligosaccharide_chain_attached_by_N-glycosyllinkage_to_protein_L-asparagine_endoplasmic_reticulum" speciesType="Glycoprotein_with_the_oligosaccharide_chain_attached_by_N-glycosyllinkage_to_protein_L-asparagine_endoplasmic" boundaryCondition="false" compartment="reticulum" />
  <species id="Glycyl-tRNA(Gly)_apicoplast" name="Glycyl-tRNA(Gly)_apicoplast" speciesType="Glycyl-tRNA(Gly)" boundaryCondition="false" compartment="apicoplast" />
  <species id="Glycyl-tRNA(Gly)_cytosol" name="Glycyl-tRNA(Gly)_cytosol" speciesType="Glycyl-tRNA(Gly)" boundaryCondition="false" compartment="cytosol" />
  <species id="Glycyl-tRNA(Gly)_mitochondrion" name="Glycyl-tRNA(Gly)_mitochondrion" speciesType="Glycyl-tRNA(Gly)" boundaryCondition="false" compartment="mitochondrion" />
  <species id="Glycylpeptide_cytosol" name="Glycylpeptide_cytosol" speciesType="Glycylpeptide" boundaryCondition="false" compartment="cytosol" />
  <species id="Guaiacyl_lignin_apicoplast" name="Guaiacyl_lignin_apicoplast" speciesType="Guaiacyl_lignin" boundaryCondition="false" compartment="apicoplast" />
  <species id="Guaiacyl_lignin_mitochondrion" name="Guaiacyl_lignin_mitochondrion" speciesType="Guaiacyl_lignin" boundaryCondition="false" compartment="mitochondrion" />
  <species id="Guanine_cytosol" name="Guanine_cytosol" speciesType="Guanine" boundaryCondition="false" compartment="cytosol" />
  <species id="Guanine_cytosol_host" name="Guanine_cytosol_host" speciesType="Guanine_cytosol" boundaryCondition="false" compartment="host" />
  <species id="Guanosine_3',5'-bis(diphosphate)_cytosol" name="Guanosine_3',5'-bis(diphosphate)_cytosol" speciesType="Guanosine_3',5'-bis(diphosphate)" boundaryCondition="false" compartment="cytosol" />
  <species id="Guanosine_3'-diphosphate_5'-triphosphate_cytosol" name="Guanosine_3'-diphosphate_5'-triphosphate_cytosol" speciesType="Guanosine_3'-diphosphate_5'-triphosphate" boundaryCondition="false" compartment="cytosol" />
  <species id="Guanosine_cytosol" name="Guanosine_cytosol" speciesType="Guanosine" boundaryCondition="false" compartment="cytosol" />
  <species id="Guanosine_cytosol_host" name="Guanosine_cytosol_host" speciesType="Guanosine_cytosol" boundaryCondition="false" compartment="host" />
  <species id="H+-pumped_apicoplast" name="H+-pumped_apicoplast" speciesType="H+-pumped" boundaryCondition="false" compartment="apicoplast" />
  <species id="H+-pumped_cytosol" name="H+-pumped_cytosol" speciesType="H+-pumped" boundaryCondition="false" compartment="cytosol" />
  <species id="H+-pumped_mitochondrion" name="H+-pumped_mitochondrion" speciesType="H+-pumped" boundaryCondition="false" compartment="mitochondrion" />
  <species id="H+_apicoplast" name="H+_apicoplast" speciesType="H+" boundaryCondition="false" compartment="apicoplast" />
  <species id="H+_cytosol" name="H+_cytosol" speciesType="H+" boundaryCondition="false" compartment="cytosol" />
  <species id="H+_cytosol_host" name="H+_cytosol_host" speciesType="H+_cytosol" boundaryCondition="false" compartment="host" />
  <species id="H+_endoplasmic_reticulum" name="H+_endoplasmic_reticulum" speciesType="H+_endoplasmic" boundaryCondition="false" compartment="reticulum" />
  <species id="H+_food_vacuole" name="H+_food_vacuole" speciesType="H+_food" boundaryCondition="false" compartment="vacuole" />
  <species id="H+_mitochondrion" name="H+_mitochondrion" speciesType="H+" boundaryCondition="false" compartment="mitochondrion" />
  <species id="H2O2_apicoplast" name="H2O2_apicoplast" speciesType="H2O2" boundaryCondition="false" compartment="apicoplast" />
  <species id="H2O2_cytosol" name="H2O2_cytosol" speciesType="H2O2" boundaryCondition="false" compartment="cytosol" />
  <species id="H2O2_food_vacuole" name="H2O2_food_vacuole" speciesType="H2O2_food" boundaryCondition="false" compartment="vacuole" />
  <species id="H2O2_mitochondrion" name="H2O2_mitochondrion" speciesType="H2O2" boundaryCondition="false" compartment="mitochondrion" />
  <species id="H2O_apicoplast" name="H2O_apicoplast" speciesType="H2O" boundaryCondition="false" compartment="apicoplast" />
  <species id="H2O_cytosol" name="H2O_cytosol" speciesType="H2O" boundaryCondition="false" compartment="cytosol" />
  <species id="H2O_endoplasmic_reticulum" name="H2O_endoplasmic_reticulum" speciesType="H2O_endoplasmic" boundaryCondition="false" compartment="reticulum" />
  <species id="H2O_food_vacuole" name="H2O_food_vacuole" speciesType="H2O_food" boundaryCondition="false" compartment="vacuole" />
  <species id="H2O_mitochondrion" name="H2O_mitochondrion" speciesType="H2O" boundaryCondition="false" compartment="mitochondrion" />
  <species id="H2O_nucleus" name="H2O_nucleus" speciesType="H2O" boundaryCondition="false" compartment="nucleus" />
  <species id="HCO3-_apicoplast" name="HCO3-_apicoplast" speciesType="HCO3-" boundaryCondition="false" compartment="apicoplast" />
  <species id="HCO3-_cytosol" name="HCO3-_cytosol" speciesType="HCO3-" boundaryCondition="false" compartment="cytosol" />
  <species id="HCO3-_cytosol_host" name="HCO3-_cytosol_host" speciesType="HCO3-_cytosol" boundaryCondition="false" compartment="host" />
  <species id="HO-_cytosol" name="HO-_cytosol" speciesType="HO-" boundaryCondition="false" compartment="cytosol" />
  <species id="HO-_mitochondrion" name="HO-_mitochondrion" speciesType="HO-" boundaryCondition="false" compartment="mitochondrion" />
  <species id="Heme_A_mitochondrion" name="Heme_A_mitochondrion" speciesType="Heme_A" boundaryCondition="false" compartment="mitochondrion" />
  <species id="Heme_O_mitochondrion" name="Heme_O_mitochondrion" speciesType="Heme_O" boundaryCondition="false" compartment="mitochondrion" />
  <species id="Heme_cytosol" name="Heme_cytosol" speciesType="Heme" boundaryCondition="false" compartment="cytosol" />
  <species id="Heme_mitochondrion" name="Heme_mitochondrion" speciesType="Heme" boundaryCondition="false" compartment="mitochondrion" />
  <species id="Hemozoin_food_vacuole" name="Hemozoin_food_vacuole" speciesType="Hemozoin_food" boundaryCondition="false" compartment="vacuole" />
  <species id="Hexadecanoic_acid_apicoplast" name="Hexadecanoic_acid_apicoplast" speciesType="Hexadecanoic_acid" boundaryCondition="false" compartment="apicoplast" />
  <species id="Hexadecanoic_acid_cytosol" name="Hexadecanoic_acid_cytosol" speciesType="Hexadecanoic_acid" boundaryCondition="false" compartment="cytosol" />
  <species id="Hexadecanoic_acid_cytosol_host" name="Hexadecanoic_acid_cytosol_host" speciesType="Hexadecanoic_acid_cytosol" boundaryCondition="false" compartment="host" />
  <species id="Hexadecanoyl-[acp]_apicoplast" name="Hexadecanoyl-[acp]_apicoplast" speciesType="Hexadecanoyl-[acp]" boundaryCondition="false" compartment="apicoplast" />
  <species id="Hexadecanoyl-[acp]_endoplasmic_reticulum" name="Hexadecanoyl-[acp]_endoplasmic_reticulum" speciesType="Hexadecanoyl-[acp]_endoplasmic" boundaryCondition="false" compartment="reticulum" />
  <species id="Hexanoyl-CoA_cytosol" name="Hexanoyl-CoA_cytosol" speciesType="Hexanoyl-CoA" boundaryCondition="false" compartment="cytosol" />
  <species id="Hexanoyl-[acp]_apicoplast" name="Hexanoyl-[acp]_apicoplast" speciesType="Hexanoyl-[acp]" boundaryCondition="false" compartment="apicoplast" />
  <species id="Histone-L-lysine_cytosol" name="Histone-L-lysine_cytosol" speciesType="Histone-L-lysine" boundaryCondition="false" compartment="cytosol" />
  <species id="Histone-L-lysine_nucleus" name="Histone-L-lysine_nucleus" speciesType="Histone-L-lysine" boundaryCondition="false" compartment="nucleus" />
  <species id="Histone_N6-methyl-L-lysine_nucleus" name="Histone_N6-methyl-L-lysine_nucleus" speciesType="Histone_N6-methyl-L-lysine" boundaryCondition="false" compartment="nucleus" />
  <species id="Holo-[carboxylase]_apicoplast" name="Holo-[carboxylase]_apicoplast" speciesType="Holo-[carboxylase]" boundaryCondition="false" compartment="apicoplast" />
  <species id="Holo-[carboxylase]_cytosol" name="Holo-[carboxylase]_cytosol" speciesType="Holo-[carboxylase]" boundaryCondition="false" compartment="cytosol" />
  <species id="Hordenine_apicoplast" name="Hordenine_apicoplast" speciesType="Hordenine" boundaryCondition="false" compartment="apicoplast" />
  <species id="Hordenine_mitochondrion" name="Hordenine_mitochondrion" speciesType="Hordenine" boundaryCondition="false" compartment="mitochondrion" />
  <species id="Hydrogen_cytosol" name="Hydrogen_cytosol" speciesType="Hydrogen" boundaryCondition="false" compartment="cytosol" />
  <species id="Hydroquinone_cytosol" name="Hydroquinone_cytosol" speciesType="Hydroquinone" boundaryCondition="false" compartment="cytosol" />
  <species id="Hydroxyacetone_apicoplast" name="Hydroxyacetone_apicoplast" speciesType="Hydroxyacetone" boundaryCondition="false" compartment="apicoplast" />
  <species id="Hydroxymethylbilane_apicoplast" name="Hydroxymethylbilane_apicoplast" speciesType="Hydroxymethylbilane" boundaryCondition="false" compartment="apicoplast" />
  <species id="Hydroxymethylbilane_mitochondrion" name="Hydroxymethylbilane_mitochondrion" speciesType="Hydroxymethylbilane" boundaryCondition="false" compartment="mitochondrion" />
  <species id="Hypoxanthine_cytosol" name="Hypoxanthine_cytosol" speciesType="Hypoxanthine" boundaryCondition="false" compartment="cytosol" />
  <species id="Hypoxanthine_cytosol_host" name="Hypoxanthine_cytosol_host" speciesType="Hypoxanthine_cytosol" boundaryCondition="false" compartment="host" />
  <species id="IDP_apicoplast" name="IDP_apicoplast" speciesType="IDP" boundaryCondition="false" compartment="apicoplast" />
  <species id="IDP_cytosol" name="IDP_cytosol" speciesType="IDP" boundaryCondition="false" compartment="cytosol" />
  <species id="IDP_endoplasmic_reticulum" name="IDP_endoplasmic_reticulum" speciesType="IDP_endoplasmic" boundaryCondition="false" compartment="reticulum" />
  <species id="IDP_mitochondrion" name="IDP_mitochondrion" speciesType="IDP" boundaryCondition="false" compartment="mitochondrion" />
  <species id="IMP_apicoplast" name="IMP_apicoplast" speciesType="IMP" boundaryCondition="false" compartment="apicoplast" />
  <species id="IMP_cytosol" name="IMP_cytosol" speciesType="IMP" boundaryCondition="false" compartment="cytosol" />
  <species id="IMP_endoplasmic_reticulum" name="IMP_endoplasmic_reticulum" speciesType="IMP_endoplasmic" boundaryCondition="false" compartment="reticulum" />
  <species id="ITP_apicoplast" name="ITP_apicoplast" speciesType="ITP" boundaryCondition="false" compartment="apicoplast" />
  <species id="ITP_cytosol" name="ITP_cytosol" speciesType="ITP" boundaryCondition="false" compartment="cytosol" />
  <species id="ITP_mitochondrion" name="ITP_mitochondrion" speciesType="ITP" boundaryCondition="false" compartment="mitochondrion" />
  <species id="Iminoerythrose_4-phosphate_cytosol" name="Iminoerythrose_4-phosphate_cytosol" speciesType="Iminoerythrose_4-phosphate" boundaryCondition="false" compartment="cytosol" />
  <species id="Iminoglycine_apicoplast" name="Iminoglycine_apicoplast" speciesType="Iminoglycine" boundaryCondition="false" compartment="apicoplast" />
  <species id="Iminoglycine_cytosol" name="Iminoglycine_cytosol" speciesType="Iminoglycine" boundaryCondition="false" compartment="cytosol" />
  <species id="Iminoglycine_mitochondrion" name="Iminoglycine_mitochondrion" speciesType="Iminoglycine" boundaryCondition="false" compartment="mitochondrion" />
  <species id="Inosine_cytosol" name="Inosine_cytosol" speciesType="Inosine" boundaryCondition="false" compartment="cytosol" />
  <species id="Inosine_cytosol_host" name="Inosine_cytosol_host" speciesType="Inosine_cytosol" boundaryCondition="false" compartment="host" />
  <species id="Inositol_1-phosphate_cytosol" name="Inositol_1-phosphate_cytosol" speciesType="Inositol_1-phosphate" boundaryCondition="false" compartment="cytosol" />
  <species id="Isocitrate_mitochondrion" name="Isocitrate_mitochondrion" speciesType="Isocitrate" boundaryCondition="false" compartment="mitochondrion" />
  <species id="Isopentenyl_diphosphate_apicoplast" name="Isopentenyl_diphosphate_apicoplast" speciesType="Isopentenyl_diphosphate" boundaryCondition="false" compartment="apicoplast" />
  <species id="Isopentenyl_diphosphate_cytosol" name="Isopentenyl_diphosphate_cytosol" speciesType="Isopentenyl_diphosphate" boundaryCondition="false" compartment="cytosol" />
  <species id="Isopentenyl_diphosphate_mitochondrion" name="Isopentenyl_diphosphate_mitochondrion" speciesType="Isopentenyl_diphosphate" boundaryCondition="false" compartment="mitochondrion" />
  <species id="L-1-Pyrroline-3-hydroxy-5-carboxylate_cytosol" name="L-1-Pyrroline-3-hydroxy-5-carboxylate_cytosol" speciesType="L-1-Pyrroline-3-hydroxy-5-carboxylate" boundaryCondition="false" compartment="cytosol" />
  <species id="L-2-Amino-3-oxobutanoic_acid_mitochondrion" name="L-2-Amino-3-oxobutanoic_acid_mitochondrion" speciesType="L-2-Amino-3-oxobutanoic_acid" boundaryCondition="false" compartment="mitochondrion" />
  <species id="L-Alanine_apicoplast" name="L-Alanine_apicoplast" speciesType="L-Alanine" boundaryCondition="false" compartment="apicoplast" />
  <species id="L-Alanine_cytosol" name="L-Alanine_cytosol" speciesType="L-Alanine" boundaryCondition="false" compartment="cytosol" />
  <species id="L-Alanine_cytosol_host" name="L-Alanine_cytosol_host" speciesType="L-Alanine_cytosol" boundaryCondition="false" compartment="host" />
  <species id="L-Alanine_food_vacuole" name="L-Alanine_food_vacuole" speciesType="L-Alanine_food" boundaryCondition="false" compartment="vacuole" />
  <species id="L-Alanine_mitochondrion" name="L-Alanine_mitochondrion" speciesType="L-Alanine" boundaryCondition="false" compartment="mitochondrion" />
  <species id="L-Alanyl-tRNA_apicoplast" name="L-Alanyl-tRNA_apicoplast" speciesType="L-Alanyl-tRNA" boundaryCondition="false" compartment="apicoplast" />
  <species id="L-Alanyl-tRNA_cytosol" name="L-Alanyl-tRNA_cytosol" speciesType="L-Alanyl-tRNA" boundaryCondition="false" compartment="cytosol" />
  <species id="L-Alanyl-tRNA_mitochondrion" name="L-Alanyl-tRNA_mitochondrion" speciesType="L-Alanyl-tRNA" boundaryCondition="false" compartment="mitochondrion" />
  <species id="L-Arginine_apicoplast" name="L-Arginine_apicoplast" speciesType="L-Arginine" boundaryCondition="false" compartment="apicoplast" />
  <species id="L-Arginine_cytosol" name="L-Arginine_cytosol" speciesType="L-Arginine" boundaryCondition="false" compartment="cytosol" />
  <species id="L-Arginine_cytosol_host" name="L-Arginine_cytosol_host" speciesType="L-Arginine_cytosol" boundaryCondition="false" compartment="host" />
  <species id="L-Arginine_food_vacuole" name="L-Arginine_food_vacuole" speciesType="L-Arginine_food" boundaryCondition="false" compartment="vacuole" />
  <species id="L-Arginine_mitochondrion" name="L-Arginine_mitochondrion" speciesType="L-Arginine" boundaryCondition="false" compartment="mitochondrion" />
  <species id="L-Arginyl-tRNA(Arg)_apicoplast" name="L-Arginyl-tRNA(Arg)_apicoplast" speciesType="L-Arginyl-tRNA(Arg)" boundaryCondition="false" compartment="apicoplast" />
  <species id="L-Arginyl-tRNA(Arg)_cytosol" name="L-Arginyl-tRNA(Arg)_cytosol" speciesType="L-Arginyl-tRNA(Arg)" boundaryCondition="false" compartment="cytosol" />
  <species id="L-Arginyl-tRNA(Arg)_mitochondrion" name="L-Arginyl-tRNA(Arg)_mitochondrion" speciesType="L-Arginyl-tRNA(Arg)" boundaryCondition="false" compartment="mitochondrion" />
  <species id="L-Asparagine_apicoplast" name="L-Asparagine_apicoplast" speciesType="L-Asparagine" boundaryCondition="false" compartment="apicoplast" />
  <species id="L-Asparagine_cytosol" name="L-Asparagine_cytosol" speciesType="L-Asparagine" boundaryCondition="false" compartment="cytosol" />
  <species id="L-Asparagine_cytosol_host" name="L-Asparagine_cytosol_host" speciesType="L-Asparagine_cytosol" boundaryCondition="false" compartment="host" />
  <species id="L-Asparagine_food_vacuole" name="L-Asparagine_food_vacuole" speciesType="L-Asparagine_food" boundaryCondition="false" compartment="vacuole" />
  <species id="L-Asparagine_mitochondrion" name="L-Asparagine_mitochondrion" speciesType="L-Asparagine" boundaryCondition="false" compartment="mitochondrion" />
  <species id="L-Asparaginyl-tRNA(Asn)_apicoplast" name="L-Asparaginyl-tRNA(Asn)_apicoplast" speciesType="L-Asparaginyl-tRNA(Asn)" boundaryCondition="false" compartment="apicoplast" />
  <species id="L-Asparaginyl-tRNA(Asn)_cytosol" name="L-Asparaginyl-tRNA(Asn)_cytosol" speciesType="L-Asparaginyl-tRNA(Asn)" boundaryCondition="false" compartment="cytosol" />
  <species id="L-Asparaginyl-tRNA(Asn)_mitochondrion" name="L-Asparaginyl-tRNA(Asn)_mitochondrion" speciesType="L-Asparaginyl-tRNA(Asn)" boundaryCondition="false" compartment="mitochondrion" />
  <species id="L-Aspartate_apicoplast" name="L-Aspartate_apicoplast" speciesType="L-Aspartate" boundaryCondition="false" compartment="apicoplast" />
  <species id="L-Aspartate_cytosol" name="L-Aspartate_cytosol" speciesType="L-Aspartate" boundaryCondition="false" compartment="cytosol" />
  <species id="L-Aspartate_cytosol_host" name="L-Aspartate_cytosol_host" speciesType="L-Aspartate_cytosol" boundaryCondition="false" compartment="host" />
  <species id="L-Aspartate_food_vacuole" name="L-Aspartate_food_vacuole" speciesType="L-Aspartate_food" boundaryCondition="false" compartment="vacuole" />
  <species id="L-Aspartate_mitochondrion" name="L-Aspartate_mitochondrion" speciesType="L-Aspartate" boundaryCondition="false" compartment="mitochondrion" />
  <species id="L-Aspartyl-tRNA(Asp)_apicoplast" name="L-Aspartyl-tRNA(Asp)_apicoplast" speciesType="L-Aspartyl-tRNA(Asp)" boundaryCondition="false" compartment="apicoplast" />
  <species id="L-Aspartyl-tRNA(Asp)_cytosol" name="L-Aspartyl-tRNA(Asp)_cytosol" speciesType="L-Aspartyl-tRNA(Asp)" boundaryCondition="false" compartment="cytosol" />
  <species id="L-Aspartyl-tRNA(Asp)_mitochondrion" name="L-Aspartyl-tRNA(Asp)_mitochondrion" speciesType="L-Aspartyl-tRNA(Asp)" boundaryCondition="false" compartment="mitochondrion" />
  <species id="L-Canaline_cytosol" name="L-Canaline_cytosol" speciesType="L-Canaline" boundaryCondition="false" compartment="cytosol" />
  <species id="L-Citrulline_apicoplast" name="L-Citrulline_apicoplast" speciesType="L-Citrulline" boundaryCondition="false" compartment="apicoplast" />
  <species id="L-Citrulline_cytosol" name="L-Citrulline_cytosol" speciesType="L-Citrulline" boundaryCondition="false" compartment="cytosol" />
  <species id="L-Citrulline_mitochondrion" name="L-Citrulline_mitochondrion" speciesType="L-Citrulline" boundaryCondition="false" compartment="mitochondrion" />
  <species id="L-Cystathionine_cytosol" name="L-Cystathionine_cytosol" speciesType="L-Cystathionine" boundaryCondition="false" compartment="cytosol" />
  <species id="L-Cysteate_cytosol" name="L-Cysteate_cytosol" speciesType="L-Cysteate" boundaryCondition="false" compartment="cytosol" />
  <species id="L-Cysteine_apicoplast" name="L-Cysteine_apicoplast" speciesType="L-Cysteine" boundaryCondition="false" compartment="apicoplast" />
  <species id="L-Cysteine_cytosol" name="L-Cysteine_cytosol" speciesType="L-Cysteine" boundaryCondition="false" compartment="cytosol" />
  <species id="L-Cysteine_cytosol_host" name="L-Cysteine_cytosol_host" speciesType="L-Cysteine_cytosol" boundaryCondition="false" compartment="host" />
  <species id="L-Cysteine_food_vacuole" name="L-Cysteine_food_vacuole" speciesType="L-Cysteine_food" boundaryCondition="false" compartment="vacuole" />
  <species id="L-Cysteine_mitochondrion" name="L-Cysteine_mitochondrion" speciesType="L-Cysteine" boundaryCondition="false" compartment="mitochondrion" />
  <species id="L-Cysteinyl-tRNA(Cys)_apicoplast" name="L-Cysteinyl-tRNA(Cys)_apicoplast" speciesType="L-Cysteinyl-tRNA(Cys)" boundaryCondition="false" compartment="apicoplast" />
  <species id="L-Cysteinyl-tRNA(Cys)_cytosol" name="L-Cysteinyl-tRNA(Cys)_cytosol" speciesType="L-Cysteinyl-tRNA(Cys)" boundaryCondition="false" compartment="cytosol" />
  <species id="L-Cysteinyl-tRNA(Cys)_mitochondrion" name="L-Cysteinyl-tRNA(Cys)_mitochondrion" speciesType="L-Cysteinyl-tRNA(Cys)" boundaryCondition="false" compartment="mitochondrion" />
  <species id="L-Galactono-1,4-lactone_cytosol" name="L-Galactono-1,4-lactone_cytosol" speciesType="L-Galactono-1,4-lactone" boundaryCondition="false" compartment="cytosol" />
  <species id="L-Galactose_cytosol" name="L-Galactose_cytosol" speciesType="L-Galactose" boundaryCondition="false" compartment="cytosol" />
  <species id="L-Glutamate_5-semialdehyde_cytosol" name="L-Glutamate_5-semialdehyde_cytosol" speciesType="L-Glutamate_5-semialdehyde" boundaryCondition="false" compartment="cytosol" />
  <species id="L-Glutamate_apicoplast" name="L-Glutamate_apicoplast" speciesType="L-Glutamate" boundaryCondition="false" compartment="apicoplast" />
  <species id="L-Glutamate_cytosol" name="L-Glutamate_cytosol" speciesType="L-Glutamate" boundaryCondition="false" compartment="cytosol" />
  <species id="L-Glutamate_cytosol_host" name="L-Glutamate_cytosol_host" speciesType="L-Glutamate_cytosol" boundaryCondition="false" compartment="host" />
  <species id="L-Glutamate_food_vacuole" name="L-Glutamate_food_vacuole" speciesType="L-Glutamate_food" boundaryCondition="false" compartment="vacuole" />
  <species id="L-Glutamate_mitochondrion" name="L-Glutamate_mitochondrion" speciesType="L-Glutamate" boundaryCondition="false" compartment="mitochondrion" />
  <species id="L-Glutamine_apicoplast" name="L-Glutamine_apicoplast" speciesType="L-Glutamine" boundaryCondition="false" compartment="apicoplast" />
  <species id="L-Glutamine_cytosol" name="L-Glutamine_cytosol" speciesType="L-Glutamine" boundaryCondition="false" compartment="cytosol" />
  <species id="L-Glutamine_cytosol_host" name="L-Glutamine_cytosol_host" speciesType="L-Glutamine_cytosol" boundaryCondition="false" compartment="host" />
  <species id="L-Glutamine_food_vacuole" name="L-Glutamine_food_vacuole" speciesType="L-Glutamine_food" boundaryCondition="false" compartment="vacuole" />
  <species id="L-Glutamine_mitochondrion" name="L-Glutamine_mitochondrion" speciesType="L-Glutamine" boundaryCondition="false" compartment="mitochondrion" />
  <species id="L-Glutamyl-tRNA(Gln)_apicoplast" name="L-Glutamyl-tRNA(Gln)_apicoplast" speciesType="L-Glutamyl-tRNA(Gln)" boundaryCondition="false" compartment="apicoplast" />
  <species id="L-Glutamyl-tRNA(Gln)_cytosol" name="L-Glutamyl-tRNA(Gln)_cytosol" speciesType="L-Glutamyl-tRNA(Gln)" boundaryCondition="false" compartment="cytosol" />
  <species id="L-Glutamyl-tRNA(Glu)_apicoplast" name="L-Glutamyl-tRNA(Glu)_apicoplast" speciesType="L-Glutamyl-tRNA(Glu)" boundaryCondition="false" compartment="apicoplast" />
  <species id="L-Glutamyl-tRNA(Glu)_cytosol" name="L-Glutamyl-tRNA(Glu)_cytosol" speciesType="L-Glutamyl-tRNA(Glu)" boundaryCondition="false" compartment="cytosol" />
  <species id="L-Glutamyl-tRNA(Glu)_mitochondrion" name="L-Glutamyl-tRNA(Glu)_mitochondrion" speciesType="L-Glutamyl-tRNA(Glu)" boundaryCondition="false" compartment="mitochondrion" />
  <species id="L-Histidine_apicoplast" name="L-Histidine_apicoplast" speciesType="L-Histidine" boundaryCondition="false" compartment="apicoplast" />
  <species id="L-Histidine_cytosol" name="L-Histidine_cytosol" speciesType="L-Histidine" boundaryCondition="false" compartment="cytosol" />
  <species id="L-Histidine_cytosol_host" name="L-Histidine_cytosol_host" speciesType="L-Histidine_cytosol" boundaryCondition="false" compartment="host" />
  <species id="L-Histidine_food_vacuole" name="L-Histidine_food_vacuole" speciesType="L-Histidine_food" boundaryCondition="false" compartment="vacuole" />
  <species id="L-Histidine_mitochondrion" name="L-Histidine_mitochondrion" speciesType="L-Histidine" boundaryCondition="false" compartment="mitochondrion" />
  <species id="L-Histidyl-tRNA(His)_apicoplast" name="L-Histidyl-tRNA(His)_apicoplast" speciesType="L-Histidyl-tRNA(His)" boundaryCondition="false" compartment="apicoplast" />
  <species id="L-Histidyl-tRNA(His)_cytosol" name="L-Histidyl-tRNA(His)_cytosol" speciesType="L-Histidyl-tRNA(His)" boundaryCondition="false" compartment="cytosol" />
  <species id="L-Histidyl-tRNA(His)_mitochondrion" name="L-Histidyl-tRNA(His)_mitochondrion" speciesType="L-Histidyl-tRNA(His)" boundaryCondition="false" compartment="mitochondrion" />
  <species id="L-Homocysteine_cytosol" name="L-Homocysteine_cytosol" speciesType="L-Homocysteine" boundaryCondition="false" compartment="cytosol" />
  <species id="L-Homocysteine_cytosol_host" name="L-Homocysteine_cytosol_host" speciesType="L-Homocysteine_cytosol" boundaryCondition="false" compartment="host" />
  <species id="L-Isoleucine_apicoplast" name="L-Isoleucine_apicoplast" speciesType="L-Isoleucine" boundaryCondition="false" compartment="apicoplast" />
  <species id="L-Isoleucine_cytosol" name="L-Isoleucine_cytosol" speciesType="L-Isoleucine" boundaryCondition="false" compartment="cytosol" />
  <species id="L-Isoleucine_cytosol_host" name="L-Isoleucine_cytosol_host" speciesType="L-Isoleucine_cytosol" boundaryCondition="false" compartment="host" />
  <species id="L-Isoleucine_food_vacuole" name="L-Isoleucine_food_vacuole" speciesType="L-Isoleucine_food" boundaryCondition="false" compartment="vacuole" />
  <species id="L-Isoleucine_mitochondrion" name="L-Isoleucine_mitochondrion" speciesType="L-Isoleucine" boundaryCondition="false" compartment="mitochondrion" />
  <species id="L-Isoleucyl-tRNA(Ile)_apicoplast" name="L-Isoleucyl-tRNA(Ile)_apicoplast" speciesType="L-Isoleucyl-tRNA(Ile)" boundaryCondition="false" compartment="apicoplast" />
  <species id="L-Isoleucyl-tRNA(Ile)_cytosol" name="L-Isoleucyl-tRNA(Ile)_cytosol" speciesType="L-Isoleucyl-tRNA(Ile)" boundaryCondition="false" compartment="cytosol" />
  <species id="L-Isoleucyl-tRNA(Ile)_mitochondrion" name="L-Isoleucyl-tRNA(Ile)_mitochondrion" speciesType="L-Isoleucyl-tRNA(Ile)" boundaryCondition="false" compartment="mitochondrion" />
  <species id="L-Leucine_apicoplast" name="L-Leucine_apicoplast" speciesType="L-Leucine" boundaryCondition="false" compartment="apicoplast" />
  <species id="L-Leucine_cytosol" name="L-Leucine_cytosol" speciesType="L-Leucine" boundaryCondition="false" compartment="cytosol" />
  <species id="L-Leucine_cytosol_host" name="L-Leucine_cytosol_host" speciesType="L-Leucine_cytosol" boundaryCondition="false" compartment="host" />
  <species id="L-Leucine_food_vacuole" name="L-Leucine_food_vacuole" speciesType="L-Leucine_food" boundaryCondition="false" compartment="vacuole" />
  <species id="L-Leucine_mitochondrion" name="L-Leucine_mitochondrion" speciesType="L-Leucine" boundaryCondition="false" compartment="mitochondrion" />
  <species id="L-Leucyl-tRNA_apicoplast" name="L-Leucyl-tRNA_apicoplast" speciesType="L-Leucyl-tRNA" boundaryCondition="false" compartment="apicoplast" />
  <species id="L-Leucyl-tRNA_cytosol" name="L-Leucyl-tRNA_cytosol" speciesType="L-Leucyl-tRNA" boundaryCondition="false" compartment="cytosol" />
  <species id="L-Leucyl-tRNA_mitochondrion" name="L-Leucyl-tRNA_mitochondrion" speciesType="L-Leucyl-tRNA" boundaryCondition="false" compartment="mitochondrion" />
  <species id="L-Lysine_apicoplast" name="L-Lysine_apicoplast" speciesType="L-Lysine" boundaryCondition="false" compartment="apicoplast" />
  <species id="L-Lysine_cytosol" name="L-Lysine_cytosol" speciesType="L-Lysine" boundaryCondition="false" compartment="cytosol" />
  <species id="L-Lysine_cytosol_host" name="L-Lysine_cytosol_host" speciesType="L-Lysine_cytosol" boundaryCondition="false" compartment="host" />
  <species id="L-Lysine_food_vacuole" name="L-Lysine_food_vacuole" speciesType="L-Lysine_food" boundaryCondition="false" compartment="vacuole" />
  <species id="L-Lysine_mitochondrion" name="L-Lysine_mitochondrion" speciesType="L-Lysine" boundaryCondition="false" compartment="mitochondrion" />
  <species id="L-Lysyl-tRNA_apicoplast" name="L-Lysyl-tRNA_apicoplast" speciesType="L-Lysyl-tRNA" boundaryCondition="false" compartment="apicoplast" />
  <species id="L-Lysyl-tRNA_cytosol" name="L-Lysyl-tRNA_cytosol" speciesType="L-Lysyl-tRNA" boundaryCondition="false" compartment="cytosol" />
  <species id="L-Lysyl-tRNA_mitochondrion" name="L-Lysyl-tRNA_mitochondrion" speciesType="L-Lysyl-tRNA" boundaryCondition="false" compartment="mitochondrion" />
  <species id="L-Methionine_apicoplast" name="L-Methionine_apicoplast" speciesType="L-Methionine" boundaryCondition="false" compartment="apicoplast" />
  <species id="L-Methionine_cytosol" name="L-Methionine_cytosol" speciesType="L-Methionine" boundaryCondition="false" compartment="cytosol" />
  <species id="L-Methionine_cytosol_host" name="L-Methionine_cytosol_host" speciesType="L-Methionine_cytosol" boundaryCondition="false" compartment="host" />
  <species id="L-Methionine_food_vacuole" name="L-Methionine_food_vacuole" speciesType="L-Methionine_food" boundaryCondition="false" compartment="vacuole" />
  <species id="L-Methionine_mitochondrion" name="L-Methionine_mitochondrion" speciesType="L-Methionine" boundaryCondition="false" compartment="mitochondrion" />
  <species id="L-Methionyl-tRNA_apicoplast" name="L-Methionyl-tRNA_apicoplast" speciesType="L-Methionyl-tRNA" boundaryCondition="false" compartment="apicoplast" />
  <species id="L-Methionyl-tRNA_cytosol" name="L-Methionyl-tRNA_cytosol" speciesType="L-Methionyl-tRNA" boundaryCondition="false" compartment="cytosol" />
  <species id="L-Methionyl-tRNA_mitochondrion" name="L-Methionyl-tRNA_mitochondrion" speciesType="L-Methionyl-tRNA" boundaryCondition="false" compartment="mitochondrion" />
  <species id="L-Ornithine_apicoplast" name="L-Ornithine_apicoplast" speciesType="L-Ornithine" boundaryCondition="false" compartment="apicoplast" />
  <species id="L-Ornithine_cytosol" name="L-Ornithine_cytosol" speciesType="L-Ornithine" boundaryCondition="false" compartment="cytosol" />
  <species id="L-Ornithine_cytosol_host" name="L-Ornithine_cytosol_host" speciesType="L-Ornithine_cytosol" boundaryCondition="false" compartment="host" />
  <species id="L-Phenylalanine_apicoplast" name="L-Phenylalanine_apicoplast" speciesType="L-Phenylalanine" boundaryCondition="false" compartment="apicoplast" />
  <species id="L-Phenylalanine_cytosol" name="L-Phenylalanine_cytosol" speciesType="L-Phenylalanine" boundaryCondition="false" compartment="cytosol" />
  <species id="L-Phenylalanine_cytosol_host" name="L-Phenylalanine_cytosol_host" speciesType="L-Phenylalanine_cytosol" boundaryCondition="false" compartment="host" />
  <species id="L-Phenylalanine_food_vacuole" name="L-Phenylalanine_food_vacuole" speciesType="L-Phenylalanine_food" boundaryCondition="false" compartment="vacuole" />
  <species id="L-Phenylalanine_mitochondrion" name="L-Phenylalanine_mitochondrion" speciesType="L-Phenylalanine" boundaryCondition="false" compartment="mitochondrion" />
  <species id="L-Phenylalanyl-tRNA(Phe)_apicoplast" name="L-Phenylalanyl-tRNA(Phe)_apicoplast" speciesType="L-Phenylalanyl-tRNA(Phe)" boundaryCondition="false" compartment="apicoplast" />
  <species id="L-Phenylalanyl-tRNA(Phe)_cytosol" name="L-Phenylalanyl-tRNA(Phe)_cytosol" speciesType="L-Phenylalanyl-tRNA(Phe)" boundaryCondition="false" compartment="cytosol" />
  <species id="L-Phenylalanyl-tRNA(Phe)_mitochondrion" name="L-Phenylalanyl-tRNA(Phe)_mitochondrion" speciesType="L-Phenylalanyl-tRNA(Phe)" boundaryCondition="false" compartment="mitochondrion" />
  <species id="L-Proline_apicoplast" name="L-Proline_apicoplast" speciesType="L-Proline" boundaryCondition="false" compartment="apicoplast" />
  <species id="L-Proline_cytosol" name="L-Proline_cytosol" speciesType="L-Proline" boundaryCondition="false" compartment="cytosol" />
  <species id="L-Proline_cytosol_host" name="L-Proline_cytosol_host" speciesType="L-Proline_cytosol" boundaryCondition="false" compartment="host" />
  <species id="L-Proline_food_vacuole" name="L-Proline_food_vacuole" speciesType="L-Proline_food" boundaryCondition="false" compartment="vacuole" />
  <species id="L-Proline_mitochondrion" name="L-Proline_mitochondrion" speciesType="L-Proline" boundaryCondition="false" compartment="mitochondrion" />
  <species id="L-Prolyl-tRNA(Pro)_apicoplast" name="L-Prolyl-tRNA(Pro)_apicoplast" speciesType="L-Prolyl-tRNA(Pro)" boundaryCondition="false" compartment="apicoplast" />
  <species id="L-Prolyl-tRNA(Pro)_cytosol" name="L-Prolyl-tRNA(Pro)_cytosol" speciesType="L-Prolyl-tRNA(Pro)" boundaryCondition="false" compartment="cytosol" />
  <species id="L-Prolyl-tRNA(Pro)_mitochondrion" name="L-Prolyl-tRNA(Pro)_mitochondrion" speciesType="L-Prolyl-tRNA(Pro)" boundaryCondition="false" compartment="mitochondrion" />
  <species id="L-Selenocysteinyl-tRNA_cytosol" name="L-Selenocysteinyl-tRNA_cytosol" speciesType="L-Selenocysteinyl-tRNA" boundaryCondition="false" compartment="cytosol" />
  <species id="L-Serine_apicoplast" name="L-Serine_apicoplast" speciesType="L-Serine" boundaryCondition="false" compartment="apicoplast" />
  <species id="L-Serine_cytosol" name="L-Serine_cytosol" speciesType="L-Serine" boundaryCondition="false" compartment="cytosol" />
  <species id="L-Serine_cytosol_host" name="L-Serine_cytosol_host" speciesType="L-Serine_cytosol" boundaryCondition="false" compartment="host" />
  <species id="L-Serine_food_vacuole" name="L-Serine_food_vacuole" speciesType="L-Serine_food" boundaryCondition="false" compartment="vacuole" />
  <species id="L-Serine_mitochondrion" name="L-Serine_mitochondrion" speciesType="L-Serine" boundaryCondition="false" compartment="mitochondrion" />
  <species id="L-Seryl-tRNA(Ser)_apicoplast" name="L-Seryl-tRNA(Ser)_apicoplast" speciesType="L-Seryl-tRNA(Ser)" boundaryCondition="false" compartment="apicoplast" />
  <species id="L-Seryl-tRNA(Ser)_cytosol" name="L-Seryl-tRNA(Ser)_cytosol" speciesType="L-Seryl-tRNA(Ser)" boundaryCondition="false" compartment="cytosol" />
  <species id="L-Seryl-tRNA(Ser)_mitochondrion" name="L-Seryl-tRNA(Ser)_mitochondrion" speciesType="L-Seryl-tRNA(Ser)" boundaryCondition="false" compartment="mitochondrion" />
  <species id="L-Seryl-tRNA_apicoplast" name="L-Seryl-tRNA_apicoplast" speciesType="L-Seryl-tRNA" boundaryCondition="false" compartment="apicoplast" />
  <species id="L-Seryl-tRNA_cytosol" name="L-Seryl-tRNA_cytosol" speciesType="L-Seryl-tRNA" boundaryCondition="false" compartment="cytosol" />
  <species id="L-Threonine_apicoplast" name="L-Threonine_apicoplast" speciesType="L-Threonine" boundaryCondition="false" compartment="apicoplast" />
  <species id="L-Threonine_cytosol" name="L-Threonine_cytosol" speciesType="L-Threonine" boundaryCondition="false" compartment="cytosol" />
  <species id="L-Threonine_cytosol_host" name="L-Threonine_cytosol_host" speciesType="L-Threonine_cytosol" boundaryCondition="false" compartment="host" />
  <species id="L-Threonine_food_vacuole" name="L-Threonine_food_vacuole" speciesType="L-Threonine_food" boundaryCondition="false" compartment="vacuole" />
  <species id="L-Threonine_mitochondrion" name="L-Threonine_mitochondrion" speciesType="L-Threonine" boundaryCondition="false" compartment="mitochondrion" />
  <species id="L-Threonyl-tRNA(Thr)_apicoplast" name="L-Threonyl-tRNA(Thr)_apicoplast" speciesType="L-Threonyl-tRNA(Thr)" boundaryCondition="false" compartment="apicoplast" />
  <species id="L-Threonyl-tRNA(Thr)_cytosol" name="L-Threonyl-tRNA(Thr)_cytosol" speciesType="L-Threonyl-tRNA(Thr)" boundaryCondition="false" compartment="cytosol" />
  <species id="L-Threonyl-tRNA(Thr)_mitochondrion" name="L-Threonyl-tRNA(Thr)_mitochondrion" speciesType="L-Threonyl-tRNA(Thr)" boundaryCondition="false" compartment="mitochondrion" />
  <species id="L-Tryptophan_apicoplast" name="L-Tryptophan_apicoplast" speciesType="L-Tryptophan" boundaryCondition="false" compartment="apicoplast" />
  <species id="L-Tryptophan_cytosol" name="L-Tryptophan_cytosol" speciesType="L-Tryptophan" boundaryCondition="false" compartment="cytosol" />
  <species id="L-Tryptophan_cytosol_host" name="L-Tryptophan_cytosol_host" speciesType="L-Tryptophan_cytosol" boundaryCondition="false" compartment="host" />
  <species id="L-Tryptophan_food_vacuole" name="L-Tryptophan_food_vacuole" speciesType="L-Tryptophan_food" boundaryCondition="false" compartment="vacuole" />
  <species id="L-Tryptophan_mitochondrion" name="L-Tryptophan_mitochondrion" speciesType="L-Tryptophan" boundaryCondition="false" compartment="mitochondrion" />
  <species id="L-Tryptophanyl-tRNA(Trp)_apicoplast" name="L-Tryptophanyl-tRNA(Trp)_apicoplast" speciesType="L-Tryptophanyl-tRNA(Trp)" boundaryCondition="false" compartment="apicoplast" />
  <species id="L-Tryptophanyl-tRNA(Trp)_cytosol" name="L-Tryptophanyl-tRNA(Trp)_cytosol" speciesType="L-Tryptophanyl-tRNA(Trp)" boundaryCondition="false" compartment="cytosol" />
  <species id="L-Tryptophanyl-tRNA(Trp)_mitochondrion" name="L-Tryptophanyl-tRNA(Trp)_mitochondrion" speciesType="L-Tryptophanyl-tRNA(Trp)" boundaryCondition="false" compartment="mitochondrion" />
  <species id="L-Tyrosine_apicoplast" name="L-Tyrosine_apicoplast" speciesType="L-Tyrosine" boundaryCondition="false" compartment="apicoplast" />
  <species id="L-Tyrosine_cytosol" name="L-Tyrosine_cytosol" speciesType="L-Tyrosine" boundaryCondition="false" compartment="cytosol" />
  <species id="L-Tyrosine_cytosol_host" name="L-Tyrosine_cytosol_host" speciesType="L-Tyrosine_cytosol" boundaryCondition="false" compartment="host" />
  <species id="L-Tyrosine_food_vacuole" name="L-Tyrosine_food_vacuole" speciesType="L-Tyrosine_food" boundaryCondition="false" compartment="vacuole" />
  <species id="L-Tyrosine_mitochondrion" name="L-Tyrosine_mitochondrion" speciesType="L-Tyrosine" boundaryCondition="false" compartment="mitochondrion" />
  <species id="L-Tyrosyl-tRNA(Tyr)_apicoplast" name="L-Tyrosyl-tRNA(Tyr)_apicoplast" speciesType="L-Tyrosyl-tRNA(Tyr)" boundaryCondition="false" compartment="apicoplast" />
  <species id="L-Tyrosyl-tRNA(Tyr)_cytosol" name="L-Tyrosyl-tRNA(Tyr)_cytosol" speciesType="L-Tyrosyl-tRNA(Tyr)" boundaryCondition="false" compartment="cytosol" />
  <species id="L-Tyrosyl-tRNA(Tyr)_mitochondrion" name="L-Tyrosyl-tRNA(Tyr)_mitochondrion" speciesType="L-Tyrosyl-tRNA(Tyr)" boundaryCondition="false" compartment="mitochondrion" />
  <species id="L-Valine_apicoplast" name="L-Valine_apicoplast" speciesType="L-Valine" boundaryCondition="false" compartment="apicoplast" />
  <species id="L-Valine_cytosol" name="L-Valine_cytosol" speciesType="L-Valine" boundaryCondition="false" compartment="cytosol" />
  <species id="L-Valine_cytosol_host" name="L-Valine_cytosol_host" speciesType="L-Valine_cytosol" boundaryCondition="false" compartment="host" />
  <species id="L-Valine_food_vacuole" name="L-Valine_food_vacuole" speciesType="L-Valine_food" boundaryCondition="false" compartment="vacuole" />
  <species id="L-Valine_mitochondrion" name="L-Valine_mitochondrion" speciesType="L-Valine" boundaryCondition="false" compartment="mitochondrion" />
  <species id="L-Valyl-tRNA(Val)_apicoplast" name="L-Valyl-tRNA(Val)_apicoplast" speciesType="L-Valyl-tRNA(Val)" boundaryCondition="false" compartment="apicoplast" />
  <species id="L-Valyl-tRNA(Val)_cytosol" name="L-Valyl-tRNA(Val)_cytosol" speciesType="L-Valyl-tRNA(Val)" boundaryCondition="false" compartment="cytosol" />
  <species id="L-Valyl-tRNA(Val)_mitochondrion" name="L-Valyl-tRNA(Val)_mitochondrion" speciesType="L-Valyl-tRNA(Val)" boundaryCondition="false" compartment="mitochondrion" />
  <species id="L-erythro-4-Hydroxyglutamate_cytosol" name="L-erythro-4-Hydroxyglutamate_cytosol" speciesType="L-erythro-4-Hydroxyglutamate" boundaryCondition="false" compartment="cytosol" />
  <species id="Lauroyl-CoA_cytosol" name="Lauroyl-CoA_cytosol" speciesType="Lauroyl-CoA" boundaryCondition="false" compartment="cytosol" />
  <species id="Licoisoflavone_A_cytosol" name="Licoisoflavone_A_cytosol" speciesType="Licoisoflavone_A" boundaryCondition="false" compartment="cytosol" />
  <species id="Licoisoflavone_A_mitochondrion" name="Licoisoflavone_A_mitochondrion" speciesType="Licoisoflavone_A" boundaryCondition="false" compartment="mitochondrion" />
  <species id="Linoleate_apicoplast" name="Linoleate_apicoplast" speciesType="Linoleate" boundaryCondition="false" compartment="apicoplast" />
  <species id="Linoleate_cytosol" name="Linoleate_cytosol" speciesType="Linoleate" boundaryCondition="false" compartment="cytosol" />
  <species id="Linoleate_cytosol_host" name="Linoleate_cytosol_host" speciesType="Linoleate_cytosol" boundaryCondition="false" compartment="host" />
  <species id="Linoleoyl-CoA_apicoplast" name="Linoleoyl-CoA_apicoplast" speciesType="Linoleoyl-CoA" boundaryCondition="false" compartment="apicoplast" />
  <species id="Linoleoyl-CoA_cytosol" name="Linoleoyl-CoA_cytosol" speciesType="Linoleoyl-CoA" boundaryCondition="false" compartment="cytosol" />
  <species id="Linoleoyl-[acyl-carrier_protein]_apicoplast" name="Linoleoyl-[acyl-carrier_protein]_apicoplast" speciesType="Linoleoyl-[acyl-carrier_protein]" boundaryCondition="false" compartment="apicoplast" />
  <species id="Lipid-linked_oligosaccharide_cytosol" name="Lipid-linked_oligosaccharide_cytosol" speciesType="Lipid-linked_oligosaccharide" boundaryCondition="false" compartment="cytosol" />
  <species id="Lipid_apicoplast" name="Lipid_apicoplast" speciesType="Lipid" boundaryCondition="false" compartment="apicoplast" />
  <species id="Lipid_hydroperoxide_apicoplast" name="Lipid_hydroperoxide_apicoplast" speciesType="Lipid_hydroperoxide" boundaryCondition="false" compartment="apicoplast" />
  <species id="Lipid_hydroperoxide_mitochondrion" name="Lipid_hydroperoxide_mitochondrion" speciesType="Lipid_hydroperoxide" boundaryCondition="false" compartment="mitochondrion" />
  <species id="Lipid_mitochondrion" name="Lipid_mitochondrion" speciesType="Lipid" boundaryCondition="false" compartment="mitochondrion" />
  <species id="Lipoamide_cytosol" name="Lipoamide_cytosol" speciesType="Lipoamide" boundaryCondition="false" compartment="cytosol" />
  <species id="Lipoamide_mitochondrion" name="Lipoamide_mitochondrion" speciesType="Lipoamide" boundaryCondition="false" compartment="mitochondrion" />
  <species id="Lipoate_apicoplast" name="Lipoate_apicoplast" speciesType="Lipoate" boundaryCondition="false" compartment="apicoplast" />
  <species id="Lipoate_cytosol" name="Lipoate_cytosol" speciesType="Lipoate" boundaryCondition="false" compartment="cytosol" />
  <species id="Lipoate_cytosol_host" name="Lipoate_cytosol_host" speciesType="Lipoate_cytosol" boundaryCondition="false" compartment="host" />
  <species id="Lipoate_mitochondrion" name="Lipoate_mitochondrion" speciesType="Lipoate" boundaryCondition="false" compartment="mitochondrion" />
  <species id="Lipoyl-AMP_mitochondrion" name="Lipoyl-AMP_mitochondrion" speciesType="Lipoyl-AMP" boundaryCondition="false" compartment="mitochondrion" />
  <species id="Lipoyl-[acp]_apicoplast" name="Lipoyl-[acp]_apicoplast" speciesType="Lipoyl-[acp]" boundaryCondition="false" compartment="apicoplast" />
  <species id="Lipoyl-[acp]_mitochondrion" name="Lipoyl-[acp]_mitochondrion" speciesType="Lipoyl-[acp]" boundaryCondition="false" compartment="mitochondrion" />
  <species id="Luteone_cytosol" name="Luteone_cytosol" speciesType="Luteone" boundaryCondition="false" compartment="cytosol" />
  <species id="Luteone_mitochondrion" name="Luteone_mitochondrion" speciesType="Luteone" boundaryCondition="false" compartment="mitochondrion" />
  <species id="Magnesium_apicoplast" name="Magnesium_apicoplast" speciesType="Magnesium" boundaryCondition="false" compartment="apicoplast" />
  <species id="Magnesium_cytosol" name="Magnesium_cytosol" speciesType="Magnesium" boundaryCondition="false" compartment="cytosol" />
  <species id="Magnesium_cytosol_host" name="Magnesium_cytosol_host" speciesType="Magnesium_cytosol" boundaryCondition="false" compartment="host" />
  <species id="Magnesium_food_vacuole" name="Magnesium_food_vacuole" speciesType="Magnesium_food" boundaryCondition="false" compartment="vacuole" />
  <species id="Maleamate_cytosol" name="Maleamate_cytosol" speciesType="Maleamate" boundaryCondition="false" compartment="cytosol" />
  <species id="Maleic_acid_cytosol" name="Maleic_acid_cytosol" speciesType="Maleic_acid" boundaryCondition="false" compartment="cytosol" />
  <species id="Malonyl-CoA_apicoplast" name="Malonyl-CoA_apicoplast" speciesType="Malonyl-CoA" boundaryCondition="false" compartment="apicoplast" />
  <species id="Malonyl-[acyl-carrier_protein]_apicoplast" name="Malonyl-[acyl-carrier_protein]_apicoplast" speciesType="Malonyl-[acyl-carrier_protein]" boundaryCondition="false" compartment="apicoplast" />
  <species id="Malonyl-[acyl-carrier_protein]_cytosol" name="Malonyl-[acyl-carrier_protein]_cytosol" speciesType="Malonyl-[acyl-carrier_protein]" boundaryCondition="false" compartment="cytosol" />
  <species id="ManAlpha1-2ManAlpha1-2ManAlpha1-6ManAlpha1-4GlcN-PI-Palm_endoplasmic_reticulum" name="ManAlpha1-2ManAlpha1-2ManAlpha1-6ManAlpha1-4GlcN-PI-Palm_endoplasmic_reticulum" speciesType="ManAlpha1-2ManAlpha1-2ManAlpha1-6ManAlpha1-4GlcN-PI-Palm_endoplasmic" boundaryCondition="false" compartment="reticulum" />
  <species id="ManAlpha1-2ManAlpha1-6ManAlpha1-4GlcN-PI-Palm_apicoplast" name="ManAlpha1-2ManAlpha1-6ManAlpha1-4GlcN-PI-Palm_apicoplast" speciesType="ManAlpha1-2ManAlpha1-6ManAlpha1-4GlcN-PI-Palm" boundaryCondition="false" compartment="apicoplast" />
  <species id="ManAlpha1-2ManAlpha1-6ManAlpha1-4GlcN-PI-Palm_endoplasmic_reticulum" name="ManAlpha1-2ManAlpha1-6ManAlpha1-4GlcN-PI-Palm_endoplasmic_reticulum" speciesType="ManAlpha1-2ManAlpha1-6ManAlpha1-4GlcN-PI-Palm_endoplasmic" boundaryCondition="false" compartment="reticulum" />
  <species id="Mercaptopyruvate_cytosol" name="Mercaptopyruvate_cytosol" speciesType="Mercaptopyruvate" boundaryCondition="false" compartment="cytosol" />
  <species id="Methanol_apicoplast" name="Methanol_apicoplast" speciesType="Methanol" boundaryCondition="false" compartment="apicoplast" />
  <species id="Methanol_mitochondrion" name="Methanol_mitochondrion" speciesType="Methanol" boundaryCondition="false" compartment="mitochondrion" />
  <species id="Methylcobalamin_apicoplast" name="Methylcobalamin_apicoplast" speciesType="Methylcobalamin" boundaryCondition="false" compartment="apicoplast" />
  <species id="Methylcobalamin_mitochondrion" name="Methylcobalamin_mitochondrion" speciesType="Methylcobalamin" boundaryCondition="false" compartment="mitochondrion" />
  <species id="Methylglyoxal_apicoplast" name="Methylglyoxal_apicoplast" speciesType="Methylglyoxal" boundaryCondition="false" compartment="apicoplast" />
  <species id="Methylglyoxal_cytosol" name="Methylglyoxal_cytosol" speciesType="Methylglyoxal" boundaryCondition="false" compartment="cytosol" />
  <species id="Monodehydroascorbate_mitochondrion" name="Monodehydroascorbate_mitochondrion" speciesType="Monodehydroascorbate" boundaryCondition="false" compartment="mitochondrion" />
  <species id="N(pi)-Methyl-L-histidine_apicoplast" name="N(pi)-Methyl-L-histidine_apicoplast" speciesType="N(pi)-Methyl-L-histidine" boundaryCondition="false" compartment="apicoplast" />
  <species id="N(pi)-Methyl-L-histidine_mitochondrion" name="N(pi)-Methyl-L-histidine_mitochondrion" speciesType="N(pi)-Methyl-L-histidine" boundaryCondition="false" compartment="mitochondrion" />
  <species id="N,N'-Diacetylchitobiosyldiphosphodolichol_cytosol" name="N,N'-Diacetylchitobiosyldiphosphodolichol_cytosol" speciesType="N,N'-Diacetylchitobiosyldiphosphodolichol" boundaryCondition="false" compartment="cytosol" />
  <species id="N,N-Dimethylglycine_cytosol" name="N,N-Dimethylglycine_cytosol" speciesType="N,N-Dimethylglycine" boundaryCondition="false" compartment="cytosol" />
  <species id="N,N-Dimethylglycine_mitochondrion" name="N,N-Dimethylglycine_mitochondrion" speciesType="N,N-Dimethylglycine" boundaryCondition="false" compartment="mitochondrion" />
  <species id="N-Acetyl-D-glucosamine_1-phosphate_cytosol" name="N-Acetyl-D-glucosamine_1-phosphate_cytosol" speciesType="N-Acetyl-D-glucosamine_1-phosphate" boundaryCondition="false" compartment="cytosol" />
  <species id="N-Acetyl-D-glucosamine_6-phosphate_cytosol" name="N-Acetyl-D-glucosamine_6-phosphate_cytosol" speciesType="N-Acetyl-D-glucosamine_6-phosphate" boundaryCondition="false" compartment="cytosol" />
  <species id="N-Acetyl-D-glucosamine_apicoplast" name="N-Acetyl-D-glucosamine_apicoplast" speciesType="N-Acetyl-D-glucosamine" boundaryCondition="false" compartment="apicoplast" />
  <species id="N-Acetyl-D-glucosamine_cytosol" name="N-Acetyl-D-glucosamine_cytosol" speciesType="N-Acetyl-D-glucosamine" boundaryCondition="false" compartment="cytosol" />
  <species id="N-Acetyl-D-glucosaminide_apicoplast" name="N-Acetyl-D-glucosaminide_apicoplast" speciesType="N-Acetyl-D-glucosaminide" boundaryCondition="false" compartment="apicoplast" />
  <species id="N-Acetyl-D-glucosaminyldiphosphodolichol_cytosol" name="N-Acetyl-D-glucosaminyldiphosphodolichol_cytosol" speciesType="N-Acetyl-D-glucosaminyldiphosphodolichol" boundaryCondition="false" compartment="cytosol" />
  <species id="N-Acetyl-D-glucosaminylphosphatidylinositol_cytosol" name="N-Acetyl-D-glucosaminylphosphatidylinositol_cytosol" speciesType="N-Acetyl-D-glucosaminylphosphatidylinositol" boundaryCondition="false" compartment="cytosol" />
  <species id="N-Acetyl-D-mannosamine_6-phosphate_cytosol" name="N-Acetyl-D-mannosamine_6-phosphate_cytosol" speciesType="N-Acetyl-D-mannosamine_6-phosphate" boundaryCondition="false" compartment="cytosol" />
  <species id="N-Acetyl-D-mannosamine_cytosol" name="N-Acetyl-D-mannosamine_cytosol" speciesType="N-Acetyl-D-mannosamine" boundaryCondition="false" compartment="cytosol" />
  <species id="N-Acetyl-L-glutamate_5-semialdehyde_cytosol" name="N-Acetyl-L-glutamate_5-semialdehyde_cytosol" speciesType="N-Acetyl-L-glutamate_5-semialdehyde" boundaryCondition="false" compartment="cytosol" />
  <species id="N-Acetyl-L-glutamate_cytosol" name="N-Acetyl-L-glutamate_cytosol" speciesType="N-Acetyl-L-glutamate" boundaryCondition="false" compartment="cytosol" />
  <species id="N-Acetyl-alpha-D-glucosamine_1-phosphate_cytosol" name="N-Acetyl-alpha-D-glucosamine_1-phosphate_cytosol" speciesType="N-Acetyl-alpha-D-glucosamine_1-phosphate" boundaryCondition="false" compartment="cytosol" />
  <species id="N-Acetylneuraminate_cytosol" name="N-Acetylneuraminate_cytosol" speciesType="N-Acetylneuraminate" boundaryCondition="false" compartment="cytosol" />
  <species id="N-Acetylornithine_cytosol" name="N-Acetylornithine_cytosol" speciesType="N-Acetylornithine" boundaryCondition="false" compartment="cytosol" />
  <species id="N-Acylsphingosine_apicoplast" name="N-Acylsphingosine_apicoplast" speciesType="N-Acylsphingosine" boundaryCondition="false" compartment="apicoplast" />
  <species id="N-Acylsphingosine_cytosol" name="N-Acylsphingosine_cytosol" speciesType="N-Acylsphingosine" boundaryCondition="false" compartment="cytosol" />
  <species id="N-Acylsphingosine_mitochondrion" name="N-Acylsphingosine_mitochondrion" speciesType="N-Acylsphingosine" boundaryCondition="false" compartment="mitochondrion" />
  <species id="N-Carbamoyl-L-aspartate_apicoplast" name="N-Carbamoyl-L-aspartate_apicoplast" speciesType="N-Carbamoyl-L-aspartate" boundaryCondition="false" compartment="apicoplast" />
  <species id="N-Carbamoyl-L-aspartate_cytosol" name="N-Carbamoyl-L-aspartate_cytosol" speciesType="N-Carbamoyl-L-aspartate" boundaryCondition="false" compartment="cytosol" />
  <species id="N-Carbamoylputrescine_cytosol" name="N-Carbamoylputrescine_cytosol" speciesType="N-Carbamoylputrescine" boundaryCondition="false" compartment="cytosol" />
  <species id="N-Cyclopropylammelide_cytosol" name="N-Cyclopropylammelide_cytosol" speciesType="N-Cyclopropylammelide" boundaryCondition="false" compartment="cytosol" />
  <species id="N-Cyclopropylammeline_cytosol" name="N-Cyclopropylammeline_cytosol" speciesType="N-Cyclopropylammeline" boundaryCondition="false" compartment="cytosol" />
  <species id="N-D-Ribosylpurine_cytosol" name="N-D-Ribosylpurine_cytosol" speciesType="N-D-Ribosylpurine" boundaryCondition="false" compartment="cytosol" />
  <species id="N-Formyl-L-methionine_apicoplast" name="N-Formyl-L-methionine_apicoplast" speciesType="N-Formyl-L-methionine" boundaryCondition="false" compartment="apicoplast" />
  <species id="N-Methylethanolamine_phosphate_cytosol" name="N-Methylethanolamine_phosphate_cytosol" speciesType="N-Methylethanolamine_phosphate" boundaryCondition="false" compartment="cytosol" />
  <species id="N-Methyltyramine_apicoplast" name="N-Methyltyramine_apicoplast" speciesType="N-Methyltyramine" boundaryCondition="false" compartment="apicoplast" />
  <species id="N-Methyltyramine_mitochondrion" name="N-Methyltyramine_mitochondrion" speciesType="N-Methyltyramine" boundaryCondition="false" compartment="mitochondrion" />
  <species id="N-Ribosylnicotinamide_cytosol" name="N-Ribosylnicotinamide_cytosol" speciesType="N-Ribosylnicotinamide" boundaryCondition="false" compartment="cytosol" />
  <species id="N-Succinyl-L-glutamate_5-semialdehyde_cytosol" name="N-Succinyl-L-glutamate_5-semialdehyde_cytosol" speciesType="N-Succinyl-L-glutamate_5-semialdehyde" boundaryCondition="false" compartment="cytosol" />
  <species id="N-Tetradecanoylglycylpeptide_cytosol" name="N-Tetradecanoylglycylpeptide_cytosol" speciesType="N-Tetradecanoylglycylpeptide" boundaryCondition="false" compartment="cytosol" />
  <species id="N-Trimethyl-2-aminoethylphosphonate_cytosol" name="N-Trimethyl-2-aminoethylphosphonate_cytosol" speciesType="N-Trimethyl-2-aminoethylphosphonate" boundaryCondition="false" compartment="cytosol" />
  <species id="N2-Succinyl-L-ornithine_cytosol" name="N2-Succinyl-L-ornithine_cytosol" speciesType="N2-Succinyl-L-ornithine" boundaryCondition="false" compartment="cytosol" />
  <species id="N6-(1,2-Dicarboxyethyl)-AMP_cytosol" name="N6-(1,2-Dicarboxyethyl)-AMP_cytosol" speciesType="N6-(1,2-Dicarboxyethyl)-AMP" boundaryCondition="false" compartment="cytosol" />
  <species id="NAD+_apicoplast" name="NAD+_apicoplast" speciesType="NAD+" boundaryCondition="false" compartment="apicoplast" />
  <species id="NAD+_cytosol" name="NAD+_cytosol" speciesType="NAD+" boundaryCondition="false" compartment="cytosol" />
  <species id="NAD+_mitochondrion" name="NAD+_mitochondrion" speciesType="NAD+" boundaryCondition="false" compartment="mitochondrion" />
  <species id="NADH_apicoplast" name="NADH_apicoplast" speciesType="NADH" boundaryCondition="false" compartment="apicoplast" />
  <species id="NADH_cytosol" name="NADH_cytosol" speciesType="NADH" boundaryCondition="false" compartment="cytosol" />
  <species id="NADH_mitochondrion" name="NADH_mitochondrion" speciesType="NADH" boundaryCondition="false" compartment="mitochondrion" />
  <species id="NADP+_apicoplast" name="NADP+_apicoplast" speciesType="NADP+" boundaryCondition="false" compartment="apicoplast" />
  <species id="NADP+_cytosol" name="NADP+_cytosol" speciesType="NADP+" boundaryCondition="false" compartment="cytosol" />
  <species id="NADP+_mitochondrion" name="NADP+_mitochondrion" speciesType="NADP+" boundaryCondition="false" compartment="mitochondrion" />
  <species id="NADPH_apicoplast" name="NADPH_apicoplast" speciesType="NADPH" boundaryCondition="false" compartment="apicoplast" />
  <species id="NADPH_cytosol" name="NADPH_cytosol" speciesType="NADPH" boundaryCondition="false" compartment="cytosol" />
  <species id="NADPH_mitochondrion" name="NADPH_mitochondrion" speciesType="NADPH" boundaryCondition="false" compartment="mitochondrion" />
  <species id="NH3_apicoplast" name="NH3_apicoplast" speciesType="NH3" boundaryCondition="false" compartment="apicoplast" />
  <species id="NH3_cytosol" name="NH3_cytosol" speciesType="NH3" boundaryCondition="false" compartment="cytosol" />
  <species id="NH3_cytosol_host" name="NH3_cytosol_host" speciesType="NH3_cytosol" boundaryCondition="false" compartment="host" />
  <species id="NH3_mitochondrion" name="NH3_mitochondrion" speciesType="NH3" boundaryCondition="false" compartment="mitochondrion" />
  <species id="Naphthyl-2-oxomethyl-succinyl-CoA_apicoplast" name="Naphthyl-2-oxomethyl-succinyl-CoA_apicoplast" speciesType="Naphthyl-2-oxomethyl-succinyl-CoA" boundaryCondition="false" compartment="apicoplast" />
  <species id="Nicotinamide_D-ribonucleotide_cytosol" name="Nicotinamide_D-ribonucleotide_cytosol" speciesType="Nicotinamide_D-ribonucleotide" boundaryCondition="false" compartment="cytosol" />
  <species id="Nicotinamide_cytosol" name="Nicotinamide_cytosol" speciesType="Nicotinamide" boundaryCondition="false" compartment="cytosol" />
  <species id="Nicotinamide_cytosol_host" name="Nicotinamide_cytosol_host" speciesType="Nicotinamide_cytosol" boundaryCondition="false" compartment="host" />
  <species id="Nicotinate_D-ribonucleoside_cytosol" name="Nicotinate_D-ribonucleoside_cytosol" speciesType="Nicotinate_D-ribonucleoside" boundaryCondition="false" compartment="cytosol" />
  <species id="Nicotinate_D-ribonucleotide_cytosol" name="Nicotinate_D-ribonucleotide_cytosol" speciesType="Nicotinate_D-ribonucleotide" boundaryCondition="false" compartment="cytosol" />
  <species id="Nicotinate_cytosol" name="Nicotinate_cytosol" speciesType="Nicotinate" boundaryCondition="false" compartment="cytosol" />
  <species id="Nicotinate_cytosol_host" name="Nicotinate_cytosol_host" speciesType="Nicotinate_cytosol" boundaryCondition="false" compartment="host" />
  <species id="Nitrate_cytosol" name="Nitrate_cytosol" speciesType="Nitrate" boundaryCondition="false" compartment="cytosol" />
  <species id="Nitrate_cytosol_host" name="Nitrate_cytosol_host" speciesType="Nitrate_cytosol" boundaryCondition="false" compartment="host" />
  <species id="Nitrate_mitochondrion" name="Nitrate_mitochondrion" speciesType="Nitrate" boundaryCondition="false" compartment="mitochondrion" />
  <species id="Nitric_oxide_mitochondrion" name="Nitric_oxide_mitochondrion" speciesType="Nitric_oxide" boundaryCondition="false" compartment="mitochondrion" />
  <species id="Nitrite_cytosol" name="Nitrite_cytosol" speciesType="Nitrite" boundaryCondition="false" compartment="cytosol" />
  <species id="Nitrite_cytosol_host" name="Nitrite_cytosol_host" speciesType="Nitrite_cytosol" boundaryCondition="false" compartment="host" />
  <species id="Nitrite_mitochondrion" name="Nitrite_mitochondrion" speciesType="Nitrite" boundaryCondition="false" compartment="mitochondrion" />
  <species id="Nonaprenyl-4-hydroxybenzoate_mitochondrion" name="Nonaprenyl-4-hydroxybenzoate_mitochondrion" speciesType="Nonaprenyl-4-hydroxybenzoate" boundaryCondition="false" compartment="mitochondrion" />
  <species id="O-1-Alk-1-enyl-2-acyl-sn-glycero-3-phosphoethanolamine_cytosol" name="O-1-Alk-1-enyl-2-acyl-sn-glycero-3-phosphoethanolamine_cytosol" speciesType="O-1-Alk-1-enyl-2-acyl-sn-glycero-3-phosphoethanolamine" boundaryCondition="false" compartment="cytosol" />
  <species id="O2.-_apicoplast" name="O2.-_apicoplast" speciesType="O2.-" boundaryCondition="false" compartment="apicoplast" />
  <species id="O2.-_cytosol" name="O2.-_cytosol" speciesType="O2.-" boundaryCondition="false" compartment="cytosol" />
  <species id="O2.-_food_vacuole" name="O2.-_food_vacuole" speciesType="O2.-_food" boundaryCondition="false" compartment="vacuole" />
  <species id="O2.-_mitochondrion" name="O2.-_mitochondrion" speciesType="O2.-" boundaryCondition="false" compartment="mitochondrion" />
  <species id="OPC4-CoA_cytosol" name="OPC4-CoA_cytosol" speciesType="OPC4-CoA" boundaryCondition="false" compartment="cytosol" />
  <species id="OPC6-CoA_cytosol" name="OPC6-CoA_cytosol" speciesType="OPC6-CoA" boundaryCondition="false" compartment="cytosol" />
  <species id="Octadecanoic_acid_apicoplast" name="Octadecanoic_acid_apicoplast" speciesType="Octadecanoic_acid" boundaryCondition="false" compartment="apicoplast" />
  <species id="Octadecanoic_acid_cytosol" name="Octadecanoic_acid_cytosol" speciesType="Octadecanoic_acid" boundaryCondition="false" compartment="cytosol" />
  <species id="Octadecanoic_acid_cytosol_host" name="Octadecanoic_acid_cytosol_host" speciesType="Octadecanoic_acid_cytosol" boundaryCondition="false" compartment="host" />
  <species id="Octanoic_acid_apicoplast" name="Octanoic_acid_apicoplast" speciesType="Octanoic_acid" boundaryCondition="false" compartment="apicoplast" />
  <species id="Octanoic_acid_cytosol" name="Octanoic_acid_cytosol" speciesType="Octanoic_acid" boundaryCondition="false" compartment="cytosol" />
  <species id="Octanoyl-CoA_apicoplast" name="Octanoyl-CoA_apicoplast" speciesType="Octanoyl-CoA" boundaryCondition="false" compartment="apicoplast" />
  <species id="Octanoyl-CoA_cytosol" name="Octanoyl-CoA_cytosol" speciesType="Octanoyl-CoA" boundaryCondition="false" compartment="cytosol" />
  <species id="Octanoyl-[acp]_apicoplast" name="Octanoyl-[acp]_apicoplast" speciesType="Octanoyl-[acp]" boundaryCondition="false" compartment="apicoplast" />
  <species id="Octanoyl-[acp]_mitochondrion" name="Octanoyl-[acp]_mitochondrion" speciesType="Octanoyl-[acp]" boundaryCondition="false" compartment="mitochondrion" />
  <species id="Oleoyl-CoA_apicoplast" name="Oleoyl-CoA_apicoplast" speciesType="Oleoyl-CoA" boundaryCondition="false" compartment="apicoplast" />
  <species id="Oleoyl-CoA_cytosol" name="Oleoyl-CoA_cytosol" speciesType="Oleoyl-CoA" boundaryCondition="false" compartment="cytosol" />
  <species id="Oleoyl-CoA_endoplasmic_reticulum" name="Oleoyl-CoA_endoplasmic_reticulum" speciesType="Oleoyl-CoA_endoplasmic" boundaryCondition="false" compartment="reticulum" />
  <species id="Oleoyl-[acyl-carrier_protein]_apicoplast" name="Oleoyl-[acyl-carrier_protein]_apicoplast" speciesType="Oleoyl-[acyl-carrier_protein]" boundaryCondition="false" compartment="apicoplast" />
  <species id="Oleoyl-[acyl-carrier_protein]_cytosol" name="Oleoyl-[acyl-carrier_protein]_cytosol" speciesType="Oleoyl-[acyl-carrier_protein]" boundaryCondition="false" compartment="cytosol" />
  <species id="Oleoyl-[acyl-carrier_protein]_endoplasmic_reticulum" name="Oleoyl-[acyl-carrier_protein]_endoplasmic_reticulum" speciesType="Oleoyl-[acyl-carrier_protein]_endoplasmic" boundaryCondition="false" compartment="reticulum" />
  <species id="Orotate_cytosol" name="Orotate_cytosol" speciesType="Orotate" boundaryCondition="false" compartment="cytosol" />
  <species id="Orotate_mitochondrion" name="Orotate_mitochondrion" speciesType="Orotate" boundaryCondition="false" compartment="mitochondrion" />
  <species id="Orotidine_5'-phosphate_cytosol" name="Orotidine_5'-phosphate_cytosol" speciesType="Orotidine_5'-phosphate" boundaryCondition="false" compartment="cytosol" />
  <species id="Orthophosphate_apicoplast" name="Orthophosphate_apicoplast" speciesType="Orthophosphate" boundaryCondition="false" compartment="apicoplast" />
  <species id="Orthophosphate_cytosol" name="Orthophosphate_cytosol" speciesType="Orthophosphate" boundaryCondition="false" compartment="cytosol" />
  <species id="Orthophosphate_cytosol_host" name="Orthophosphate_cytosol_host" speciesType="Orthophosphate_cytosol" boundaryCondition="false" compartment="host" />
  <species id="Orthophosphate_endoplasmic_reticulum" name="Orthophosphate_endoplasmic_reticulum" speciesType="Orthophosphate_endoplasmic" boundaryCondition="false" compartment="reticulum" />
  <species id="Orthophosphate_mitochondrion" name="Orthophosphate_mitochondrion" speciesType="Orthophosphate" boundaryCondition="false" compartment="mitochondrion" />
  <species id="Orthophosphate_nucleus" name="Orthophosphate_nucleus" speciesType="Orthophosphate" boundaryCondition="false" compartment="nucleus" />
  <species id="Oxaloacetate_cytosol" name="Oxaloacetate_cytosol" speciesType="Oxaloacetate" boundaryCondition="false" compartment="cytosol" />
  <species id="Oxaloacetate_mitochondrion" name="Oxaloacetate_mitochondrion" speciesType="Oxaloacetate" boundaryCondition="false" compartment="mitochondrion" />
  <species id="Oxalosuccinate_mitochondrion" name="Oxalosuccinate_mitochondrion" speciesType="Oxalosuccinate" boundaryCondition="false" compartment="mitochondrion" />
  <species id="Oxidized_ferredoxin_apicoplast" name="Oxidized_ferredoxin_apicoplast" speciesType="Oxidized_ferredoxin" boundaryCondition="false" compartment="apicoplast" />
  <species id="Oxidized_ferredoxin_cytosol" name="Oxidized_ferredoxin_cytosol" speciesType="Oxidized_ferredoxin" boundaryCondition="false" compartment="cytosol" />
  <species id="Oxidized_ferredoxin_endoplasmic_reticulum" name="Oxidized_ferredoxin_endoplasmic_reticulum" speciesType="Oxidized_ferredoxin_endoplasmic" boundaryCondition="false" compartment="reticulum" />
  <species id="Oxidized_ferredoxin_mitochondrion" name="Oxidized_ferredoxin_mitochondrion" speciesType="Oxidized_ferredoxin" boundaryCondition="false" compartment="mitochondrion" />
  <species id="Oxidized_flavodoxin_apicoplast" name="Oxidized_flavodoxin_apicoplast" speciesType="Oxidized_flavodoxin" boundaryCondition="false" compartment="apicoplast" />
  <species id="Oxidized_flavodoxin_cytosol" name="Oxidized_flavodoxin_cytosol" speciesType="Oxidized_flavodoxin" boundaryCondition="false" compartment="cytosol" />
  <species id="Oxidized_flavodoxin_mitochondrion" name="Oxidized_flavodoxin_mitochondrion" speciesType="Oxidized_flavodoxin" boundaryCondition="false" compartment="mitochondrion" />
  <species id="Oxidized_flavoprotein_cytosol" name="Oxidized_flavoprotein_cytosol" speciesType="Oxidized_flavoprotein" boundaryCondition="false" compartment="cytosol" />
  <species id="Oxidized_rubredoxin_cytosol" name="Oxidized_rubredoxin_cytosol" speciesType="Oxidized_rubredoxin" boundaryCondition="false" compartment="cytosol" />
  <species id="Oxidized_thioredoxin_apicoplast" name="Oxidized_thioredoxin_apicoplast" speciesType="Oxidized_thioredoxin" boundaryCondition="false" compartment="apicoplast" />
  <species id="Oxidized_thioredoxin_cytosol" name="Oxidized_thioredoxin_cytosol" speciesType="Oxidized_thioredoxin" boundaryCondition="false" compartment="cytosol" />
  <species id="Oxidized_thioredoxin_mitochondrion" name="Oxidized_thioredoxin_mitochondrion" speciesType="Oxidized_thioredoxin" boundaryCondition="false" compartment="mitochondrion" />
  <species id="Oxidized_thioredoxin_nucleus" name="Oxidized_thioredoxin_nucleus" speciesType="Oxidized_thioredoxin" boundaryCondition="false" compartment="nucleus" />
  <species id="Oxygen_apicoplast" name="Oxygen_apicoplast" speciesType="Oxygen" boundaryCondition="false" compartment="apicoplast" />
  <species id="Oxygen_cytosol" name="Oxygen_cytosol" speciesType="Oxygen" boundaryCondition="false" compartment="cytosol" />
  <species id="Oxygen_endoplasmic_reticulum" name="Oxygen_endoplasmic_reticulum" speciesType="Oxygen_endoplasmic" boundaryCondition="false" compartment="reticulum" />
  <species id="Oxygen_food_vacuole" name="Oxygen_food_vacuole" speciesType="Oxygen_food" boundaryCondition="false" compartment="vacuole" />
  <species id="Oxygen_mitochondrion" name="Oxygen_mitochondrion" speciesType="Oxygen" boundaryCondition="false" compartment="mitochondrion" />
  <species id="Oxyhemoglobin_cytosol_host" name="Oxyhemoglobin_cytosol_host" speciesType="Oxyhemoglobin_cytosol" boundaryCondition="false" compartment="host" />
  <species id="Oxyhemoglobin_food_vacuole" name="Oxyhemoglobin_food_vacuole" speciesType="Oxyhemoglobin_food" boundaryCondition="false" compartment="vacuole" />
  <species id="P1,P4-Bis(5'-adenosyl)_tetraphosphate_cytosol" name="P1,P4-Bis(5'-adenosyl)_tetraphosphate_cytosol" speciesType="P1,P4-Bis(5'-adenosyl)_tetraphosphate" boundaryCondition="false" compartment="cytosol" />
  <species id="P1,P4-Bis(5'-guanosyl)_tetraphosphate_cytosol" name="P1,P4-Bis(5'-guanosyl)_tetraphosphate_cytosol" speciesType="P1,P4-Bis(5'-guanosyl)_tetraphosphate" boundaryCondition="false" compartment="cytosol" />
  <species id="P1,P4-Bis(5'-uridyl)_tetraphosphate_cytosol" name="P1,P4-Bis(5'-uridyl)_tetraphosphate_cytosol" speciesType="P1,P4-Bis(5'-uridyl)_tetraphosphate" boundaryCondition="false" compartment="cytosol" />
  <species id="P1,P4-Bis(5'-xanthosyl)_tetraphosphate_cytosol" name="P1,P4-Bis(5'-xanthosyl)_tetraphosphate_cytosol" speciesType="P1,P4-Bis(5'-xanthosyl)_tetraphosphate" boundaryCondition="false" compartment="cytosol" />
  <species id="Palmitoyl-CoA_apicoplast" name="Palmitoyl-CoA_apicoplast" speciesType="Palmitoyl-CoA" boundaryCondition="false" compartment="apicoplast" />
  <species id="Palmitoyl-CoA_cytosol" name="Palmitoyl-CoA_cytosol" speciesType="Palmitoyl-CoA" boundaryCondition="false" compartment="cytosol" />
  <species id="Palmitoyl-CoA_endoplasmic_reticulum" name="Palmitoyl-CoA_endoplasmic_reticulum" speciesType="Palmitoyl-CoA_endoplasmic" boundaryCondition="false" compartment="reticulum" />
  <species id="Pantetheine_4'-phosphate_cytosol" name="Pantetheine_4'-phosphate_cytosol" speciesType="Pantetheine_4'-phosphate" boundaryCondition="false" compartment="cytosol" />
  <species id="Pantetheine_cytosol" name="Pantetheine_cytosol" speciesType="Pantetheine" boundaryCondition="false" compartment="cytosol" />
  <species id="Pantothenate_cytosol" name="Pantothenate_cytosol" speciesType="Pantothenate" boundaryCondition="false" compartment="cytosol" />
  <species id="Pantothenate_cytosol_host" name="Pantothenate_cytosol_host" speciesType="Pantothenate_cytosol" boundaryCondition="false" compartment="host" />
  <species id="Peptide_apicoplast" name="Peptide_apicoplast" speciesType="Peptide" boundaryCondition="false" compartment="apicoplast" />
  <species id="Peptide_cytosol" name="Peptide_cytosol" speciesType="Peptide" boundaryCondition="false" compartment="cytosol" />
  <species id="Peptide_endoplasmic_reticulum" name="Peptide_endoplasmic_reticulum" speciesType="Peptide_endoplasmic" boundaryCondition="false" compartment="reticulum" />
  <species id="Peptide_golgi" name="Peptide_golgi" speciesType="Peptide" boundaryCondition="false" compartment="golgi" />
  <species id="Phenylacetyl-CoA_apicoplast" name="Phenylacetyl-CoA_apicoplast" speciesType="Phenylacetyl-CoA" boundaryCondition="false" compartment="apicoplast" />
  <species id="Phenylacetylglycine_apicoplast" name="Phenylacetylglycine_apicoplast" speciesType="Phenylacetylglycine" boundaryCondition="false" compartment="apicoplast" />
  <species id="Phenylpyruvate_cytosol" name="Phenylpyruvate_cytosol" speciesType="Phenylpyruvate" boundaryCondition="false" compartment="cytosol" />
  <species id="Phosphatidate_apicoplast" name="Phosphatidate_apicoplast" speciesType="Phosphatidate" boundaryCondition="false" compartment="apicoplast" />
  <species id="Phosphatidate_cytosol" name="Phosphatidate_cytosol" speciesType="Phosphatidate" boundaryCondition="false" compartment="cytosol" />
  <species id="Phosphatidylcholine_apicoplast" name="Phosphatidylcholine_apicoplast" speciesType="Phosphatidylcholine" boundaryCondition="false" compartment="apicoplast" />
  <species id="Phosphatidylcholine_cytosol" name="Phosphatidylcholine_cytosol" speciesType="Phosphatidylcholine" boundaryCondition="false" compartment="cytosol" />
  <species id="Phosphatidylcholine_cytosol_host" name="Phosphatidylcholine_cytosol_host" speciesType="Phosphatidylcholine_cytosol" boundaryCondition="false" compartment="host" />
  <species id="Phosphatidylethanolamine_apicoplast" name="Phosphatidylethanolamine_apicoplast" speciesType="Phosphatidylethanolamine" boundaryCondition="false" compartment="apicoplast" />
  <species id="Phosphatidylethanolamine_cytosol" name="Phosphatidylethanolamine_cytosol" speciesType="Phosphatidylethanolamine" boundaryCondition="false" compartment="cytosol" />
  <species id="Phosphatidylethanolamine_cytosol_host" name="Phosphatidylethanolamine_cytosol_host" speciesType="Phosphatidylethanolamine_cytosol" boundaryCondition="false" compartment="host" />
  <species id="Phosphatidylethanolamine_endoplasmic_reticulum" name="Phosphatidylethanolamine_endoplasmic_reticulum" speciesType="Phosphatidylethanolamine_endoplasmic" boundaryCondition="false" compartment="reticulum" />
  <species id="Phosphatidylglycerol_cytosol" name="Phosphatidylglycerol_cytosol" speciesType="Phosphatidylglycerol" boundaryCondition="false" compartment="cytosol" />
  <species id="Phosphatidylglycerol_mitochondrion" name="Phosphatidylglycerol_mitochondrion" speciesType="Phosphatidylglycerol" boundaryCondition="false" compartment="mitochondrion" />
  <species id="Phosphatidylglycerophosphate_cytosol" name="Phosphatidylglycerophosphate_cytosol" speciesType="Phosphatidylglycerophosphate" boundaryCondition="false" compartment="cytosol" />
  <species id="Phosphatidylserine_apicoplast" name="Phosphatidylserine_apicoplast" speciesType="Phosphatidylserine" boundaryCondition="false" compartment="apicoplast" />
  <species id="Phosphatidylserine_cytosol" name="Phosphatidylserine_cytosol" speciesType="Phosphatidylserine" boundaryCondition="false" compartment="cytosol" />
  <species id="Phosphatidylserine_cytosol_host" name="Phosphatidylserine_cytosol_host" speciesType="Phosphatidylserine_cytosol" boundaryCondition="false" compartment="host" />
  <species id="Phosphatidylserine_mitochondrion" name="Phosphatidylserine_mitochondrion" speciesType="Phosphatidylserine" boundaryCondition="false" compartment="mitochondrion" />
  <species id="Phosphodimethylethanolamine_cytosol" name="Phosphodimethylethanolamine_cytosol" speciesType="Phosphodimethylethanolamine" boundaryCondition="false" compartment="cytosol" />
  <species id="Phosphoenolpyruvate_apicoplast" name="Phosphoenolpyruvate_apicoplast" speciesType="Phosphoenolpyruvate" boundaryCondition="false" compartment="apicoplast" />
  <species id="Phosphoenolpyruvate_cytosol" name="Phosphoenolpyruvate_cytosol" speciesType="Phosphoenolpyruvate" boundaryCondition="false" compartment="cytosol" />
  <species id="Phosphonoacetaldehyde_apicoplast" name="Phosphonoacetaldehyde_apicoplast" speciesType="Phosphonoacetaldehyde" boundaryCondition="false" compartment="apicoplast" />
  <species id="Phosphonoacetaldehyde_mitochondrion" name="Phosphonoacetaldehyde_mitochondrion" speciesType="Phosphonoacetaldehyde" boundaryCondition="false" compartment="mitochondrion" />
  <species id="Polypeptide_apicoplast" name="Polypeptide_apicoplast" speciesType="Polypeptide" boundaryCondition="false" compartment="apicoplast" />
  <species id="Polypeptide_cytosol" name="Polypeptide_cytosol" speciesType="Polypeptide" boundaryCondition="false" compartment="cytosol" />
  <species id="Porphobilinogen_apicoplast" name="Porphobilinogen_apicoplast" speciesType="Porphobilinogen" boundaryCondition="false" compartment="apicoplast" />
  <species id="Porphobilinogen_cytosol" name="Porphobilinogen_cytosol" speciesType="Porphobilinogen" boundaryCondition="false" compartment="cytosol" />
  <species id="Porphobilinogen_mitochondrion" name="Porphobilinogen_mitochondrion" speciesType="Porphobilinogen" boundaryCondition="false" compartment="mitochondrion" />
  <species id="Potassium_apicoplast" name="Potassium_apicoplast" speciesType="Potassium" boundaryCondition="false" compartment="apicoplast" />
  <species id="Potassium_cytosol" name="Potassium_cytosol" speciesType="Potassium" boundaryCondition="false" compartment="cytosol" />
  <species id="Potassium_cytosol_host" name="Potassium_cytosol_host" speciesType="Potassium_cytosol" boundaryCondition="false" compartment="host" />
  <species id="Propanoate_cytosol" name="Propanoate_cytosol" speciesType="Propanoate" boundaryCondition="false" compartment="cytosol" />
  <species id="Propanoyl-CoA_apicoplast" name="Propanoyl-CoA_apicoplast" speciesType="Propanoyl-CoA" boundaryCondition="false" compartment="apicoplast" />
  <species id="Propanoyl-CoA_cytosol" name="Propanoyl-CoA_cytosol" speciesType="Propanoyl-CoA" boundaryCondition="false" compartment="cytosol" />
  <species id="Propenoyl-CoA_cytosol" name="Propenoyl-CoA_cytosol" speciesType="Propenoyl-CoA" boundaryCondition="false" compartment="cytosol" />
  <species id="Propinol_adenylate_cytosol" name="Propinol_adenylate_cytosol" speciesType="Propinol_adenylate" boundaryCondition="false" compartment="cytosol" />
  <species id="Protein_C-terminal_S-farnesyl-L-cysteine_apicoplast" name="Protein_C-terminal_S-farnesyl-L-cysteine_apicoplast" speciesType="Protein_C-terminal_S-farnesyl-L-cysteine" boundaryCondition="false" compartment="apicoplast" />
  <species id="Protein_C-terminal_S-farnesyl-L-cysteine_cytosol" name="Protein_C-terminal_S-farnesyl-L-cysteine_cytosol" speciesType="Protein_C-terminal_S-farnesyl-L-cysteine" boundaryCondition="false" compartment="cytosol" />
  <species id="Protein_C-terminal_S-farnesyl-L-cysteine_methyl_ester_apicoplast" name="Protein_C-terminal_S-farnesyl-L-cysteine_methyl_ester_apicoplast" speciesType="Protein_C-terminal_S-farnesyl-L-cysteine_methyl_ester" boundaryCondition="false" compartment="apicoplast" />
  <species id="Protein_C-terminal_S-farnesyl-L-cysteine_methyl_ester_cytosol" name="Protein_C-terminal_S-farnesyl-L-cysteine_methyl_ester_cytosol" speciesType="Protein_C-terminal_S-farnesyl-L-cysteine_methyl_ester" boundaryCondition="false" compartment="cytosol" />
  <species id="Protein_L-cysteine_apicoplast" name="Protein_L-cysteine_apicoplast" speciesType="Protein_L-cysteine" boundaryCondition="false" compartment="apicoplast" />
  <species id="Protein_L-cysteine_cytosol" name="Protein_L-cysteine_cytosol" speciesType="Protein_L-cysteine" boundaryCondition="false" compartment="cytosol" />
  <species id="Protein_L-cysteine_endoplasmic_reticulum" name="Protein_L-cysteine_endoplasmic_reticulum" speciesType="Protein_L-cysteine_endoplasmic" boundaryCondition="false" compartment="reticulum" />
  <species id="Protein_L-cysteine_mitochondrion" name="Protein_L-cysteine_mitochondrion" speciesType="Protein_L-cysteine" boundaryCondition="false" compartment="mitochondrion" />
  <species id="Protein_N(tau)-phospho-L-histidine_cytosol" name="Protein_N(tau)-phospho-L-histidine_cytosol" speciesType="Protein_N(tau)-phospho-L-histidine" boundaryCondition="false" compartment="cytosol" />
  <species id="Protein_N-ubiquityllysine_apicoplast" name="Protein_N-ubiquityllysine_apicoplast" speciesType="Protein_N-ubiquityllysine" boundaryCondition="false" compartment="apicoplast" />
  <species id="Protein_N-ubiquityllysine_cytosol" name="Protein_N-ubiquityllysine_cytosol" speciesType="Protein_N-ubiquityllysine" boundaryCondition="false" compartment="cytosol" />
  <species id="Protein_N6,N6,N6-trimethyl-L-lysine_nucleus" name="Protein_N6,N6,N6-trimethyl-L-lysine_nucleus" speciesType="Protein_N6,N6,N6-trimethyl-L-lysine" boundaryCondition="false" compartment="nucleus" />
  <species id="Protein_N6,N6-dimethyl-L-lysine_nucleus" name="Protein_N6,N6-dimethyl-L-lysine_nucleus" speciesType="Protein_N6,N6-dimethyl-L-lysine" boundaryCondition="false" compartment="nucleus" />
  <species id="Protein_N6-(lipoyl)lysine_apicoplast" name="Protein_N6-(lipoyl)lysine_apicoplast" speciesType="Protein_N6-(lipoyl)lysine" boundaryCondition="false" compartment="apicoplast" />
  <species id="Protein_N6-(lipoyl)lysine_cytosol" name="Protein_N6-(lipoyl)lysine_cytosol" speciesType="Protein_N6-(lipoyl)lysine" boundaryCondition="false" compartment="cytosol" />
  <species id="Protein_N6-(lipoyl)lysine_mitochondrion" name="Protein_N6-(lipoyl)lysine_mitochondrion" speciesType="Protein_N6-(lipoyl)lysine" boundaryCondition="false" compartment="mitochondrion" />
  <species id="Protein_N6-(octanoyl)lysine_apicoplast" name="Protein_N6-(octanoyl)lysine_apicoplast" speciesType="Protein_N6-(octanoyl)lysine" boundaryCondition="false" compartment="apicoplast" />
  <species id="Protein_N6-(octanoyl)lysine_mitochondrion" name="Protein_N6-(octanoyl)lysine_mitochondrion" speciesType="Protein_N6-(octanoyl)lysine" boundaryCondition="false" compartment="mitochondrion" />
  <species id="Protein_N6-[(R)-4-amino-2-hydroxybutyl]-L-lysine_cytosol" name="Protein_N6-[(R)-4-amino-2-hydroxybutyl]-L-lysine_cytosol" speciesType="Protein_N6-[(R)-4-amino-2-hydroxybutyl]-L-lysine" boundaryCondition="false" compartment="cytosol" />
  <species id="Protein_N6-methyl-L-lysine_nucleus" name="Protein_N6-methyl-L-lysine_nucleus" speciesType="Protein_N6-methyl-L-lysine" boundaryCondition="false" compartment="nucleus" />
  <species id="Protein_apicoplast" name="Protein_apicoplast" speciesType="Protein" boundaryCondition="false" compartment="apicoplast" />
  <species id="Protein_asparagine_apicoplast" name="Protein_asparagine_apicoplast" speciesType="Protein_asparagine" boundaryCondition="false" compartment="apicoplast" />
  <species id="Protein_asparagine_cytosol" name="Protein_asparagine_cytosol" speciesType="Protein_asparagine" boundaryCondition="false" compartment="cytosol" />
  <species id="Protein_asparagine_endoplasmic_reticulum" name="Protein_asparagine_endoplasmic_reticulum" speciesType="Protein_asparagine_endoplasmic" boundaryCondition="false" compartment="reticulum" />
  <species id="Protein_cytosol" name="Protein_cytosol" speciesType="Protein" boundaryCondition="false" compartment="cytosol" />
  <species id="Protein_cytosol_host" name="Protein_cytosol_host" speciesType="Protein_cytosol" boundaryCondition="false" compartment="host" />
  <species id="Protein_endoplasmic_reticulum" name="Protein_endoplasmic_reticulum" speciesType="Protein_endoplasmic" boundaryCondition="false" compartment="reticulum" />
  <species id="Protein_food_vacuole" name="Protein_food_vacuole" speciesType="Protein_food" boundaryCondition="false" compartment="vacuole" />
  <species id="Protein_histidine_cytosol" name="Protein_histidine_cytosol" speciesType="Protein_histidine" boundaryCondition="false" compartment="cytosol" />
  <species id="Protein_lysine_apicoplast" name="Protein_lysine_apicoplast" speciesType="Protein_lysine" boundaryCondition="false" compartment="apicoplast" />
  <species id="Protein_lysine_cytosol" name="Protein_lysine_cytosol" speciesType="Protein_lysine" boundaryCondition="false" compartment="cytosol" />
  <species id="Protein_lysine_nucleus" name="Protein_lysine_nucleus" speciesType="Protein_lysine" boundaryCondition="false" compartment="nucleus" />
  <species id="Protein_mitochondrion" name="Protein_mitochondrion" speciesType="Protein" boundaryCondition="false" compartment="mitochondrion" />
  <species id="Protoporphyrin_mitochondrion" name="Protoporphyrin_mitochondrion" speciesType="Protoporphyrin" boundaryCondition="false" compartment="mitochondrion" />
  <species id="Protoporphyrinogen_IX_apicoplast" name="Protoporphyrinogen_IX_apicoplast" speciesType="Protoporphyrinogen_IX" boundaryCondition="false" compartment="apicoplast" />
  <species id="Protoporphyrinogen_IX_cytosol" name="Protoporphyrinogen_IX_cytosol" speciesType="Protoporphyrinogen_IX" boundaryCondition="false" compartment="cytosol" />
  <species id="Protoporphyrinogen_IX_mitochondrion" name="Protoporphyrinogen_IX_mitochondrion" speciesType="Protoporphyrinogen_IX" boundaryCondition="false" compartment="mitochondrion" />
  <species id="Pseudotropine_apicoplast" name="Pseudotropine_apicoplast" speciesType="Pseudotropine" boundaryCondition="false" compartment="apicoplast" />
  <species id="Pseudouridine_5'-phosphate_apicoplast" name="Pseudouridine_5'-phosphate_apicoplast" speciesType="Pseudouridine_5'-phosphate" boundaryCondition="false" compartment="apicoplast" />
  <species id="Pseudouridine_5'-phosphate_cytosol" name="Pseudouridine_5'-phosphate_cytosol" speciesType="Pseudouridine_5'-phosphate" boundaryCondition="false" compartment="cytosol" />
  <species id="Pseudouridine_5'-phosphate_mitochondrion" name="Pseudouridine_5'-phosphate_mitochondrion" speciesType="Pseudouridine_5'-phosphate" boundaryCondition="false" compartment="mitochondrion" />
  <species id="Purine_cytosol" name="Purine_cytosol" speciesType="Purine" boundaryCondition="false" compartment="cytosol" />
  <species id="Putrescine_cytosol" name="Putrescine_cytosol" speciesType="Putrescine" boundaryCondition="false" compartment="cytosol" />
  <species id="Putrescine_cytosol_host" name="Putrescine_cytosol_host" speciesType="Putrescine_cytosol" boundaryCondition="false" compartment="host" />
  <species id="Pyridoxal_apicoplast" name="Pyridoxal_apicoplast" speciesType="Pyridoxal" boundaryCondition="false" compartment="apicoplast" />
  <species id="Pyridoxal_cytosol" name="Pyridoxal_cytosol" speciesType="Pyridoxal" boundaryCondition="false" compartment="cytosol" />
  <species id="Pyridoxal_phosphate_cytosol" name="Pyridoxal_phosphate_cytosol" speciesType="Pyridoxal_phosphate" boundaryCondition="false" compartment="cytosol" />
  <species id="Pyridoxamine_cytosol" name="Pyridoxamine_cytosol" speciesType="Pyridoxamine" boundaryCondition="false" compartment="cytosol" />
  <species id="Pyridoxamine_phosphate_cytosol" name="Pyridoxamine_phosphate_cytosol" speciesType="Pyridoxamine_phosphate" boundaryCondition="false" compartment="cytosol" />
  <species id="Pyridoxine_cytosol" name="Pyridoxine_cytosol" speciesType="Pyridoxine" boundaryCondition="false" compartment="cytosol" />
  <species id="Pyridoxine_cytosol_host" name="Pyridoxine_cytosol_host" speciesType="Pyridoxine_cytosol" boundaryCondition="false" compartment="host" />
  <species id="Pyridoxine_phosphate_cytosol" name="Pyridoxine_phosphate_cytosol" speciesType="Pyridoxine_phosphate" boundaryCondition="false" compartment="cytosol" />
  <species id="Pyrimidine_5'-deoxynucleotide_cytosol" name="Pyrimidine_5'-deoxynucleotide_cytosol" speciesType="Pyrimidine_5'-deoxynucleotide" boundaryCondition="false" compartment="cytosol" />
  <species id="Pyrophosphate_apicoplast" name="Pyrophosphate_apicoplast" speciesType="Pyrophosphate" boundaryCondition="false" compartment="apicoplast" />
  <species id="Pyrophosphate_cytosol" name="Pyrophosphate_cytosol" speciesType="Pyrophosphate" boundaryCondition="false" compartment="cytosol" />
  <species id="Pyrophosphate_mitochondrion" name="Pyrophosphate_mitochondrion" speciesType="Pyrophosphate" boundaryCondition="false" compartment="mitochondrion" />
  <species id="Pyrophosphate_nucleus" name="Pyrophosphate_nucleus" speciesType="Pyrophosphate" boundaryCondition="false" compartment="nucleus" />
  <species id="Pyruvate_apicoplast" name="Pyruvate_apicoplast" speciesType="Pyruvate" boundaryCondition="false" compartment="apicoplast" />
  <species id="Pyruvate_cytosol" name="Pyruvate_cytosol" speciesType="Pyruvate" boundaryCondition="false" compartment="cytosol" />
  <species id="Pyruvate_cytosol_host" name="Pyruvate_cytosol_host" speciesType="Pyruvate_cytosol" boundaryCondition="false" compartment="host" />
  <species id="Pyruvate_mitochondrion" name="Pyruvate_mitochondrion" speciesType="Pyruvate" boundaryCondition="false" compartment="mitochondrion" />
  <species id="Quinone_cytosol" name="Quinone_cytosol" speciesType="Quinone" boundaryCondition="false" compartment="cytosol" />
  <species id="R-S-Glutathione_apicoplast" name="R-S-Glutathione_apicoplast" speciesType="R-S-Glutathione" boundaryCondition="false" compartment="apicoplast" />
  <species id="R-S-Glutathione_cytosol" name="R-S-Glutathione_cytosol" speciesType="R-S-Glutathione" boundaryCondition="false" compartment="cytosol" />
  <species id="R-S-Glutathione_cytosol_host" name="R-S-Glutathione_cytosol_host" speciesType="R-S-Glutathione_cytosol" boundaryCondition="false" compartment="host" />
  <species id="RNA_cytosol" name="RNA_cytosol" speciesType="RNA" boundaryCondition="false" compartment="cytosol" />
  <species id="RNA_nucleus" name="RNA_nucleus" speciesType="RNA" boundaryCondition="false" compartment="nucleus" />
  <species id="Reduced_ferredoxin_apicoplast" name="Reduced_ferredoxin_apicoplast" speciesType="Reduced_ferredoxin" boundaryCondition="false" compartment="apicoplast" />
  <species id="Reduced_ferredoxin_cytosol" name="Reduced_ferredoxin_cytosol" speciesType="Reduced_ferredoxin" boundaryCondition="false" compartment="cytosol" />
  <species id="Reduced_ferredoxin_endoplasmic_reticulum" name="Reduced_ferredoxin_endoplasmic_reticulum" speciesType="Reduced_ferredoxin_endoplasmic" boundaryCondition="false" compartment="reticulum" />
  <species id="Reduced_ferredoxin_mitochondrion" name="Reduced_ferredoxin_mitochondrion" speciesType="Reduced_ferredoxin" boundaryCondition="false" compartment="mitochondrion" />
  <species id="Reduced_flavodoxin_apicoplast" name="Reduced_flavodoxin_apicoplast" speciesType="Reduced_flavodoxin" boundaryCondition="false" compartment="apicoplast" />
  <species id="Reduced_flavodoxin_cytosol" name="Reduced_flavodoxin_cytosol" speciesType="Reduced_flavodoxin" boundaryCondition="false" compartment="cytosol" />
  <species id="Reduced_flavodoxin_mitochondrion" name="Reduced_flavodoxin_mitochondrion" speciesType="Reduced_flavodoxin" boundaryCondition="false" compartment="mitochondrion" />
  <species id="Reduced_flavoprotein_cytosol" name="Reduced_flavoprotein_cytosol" speciesType="Reduced_flavoprotein" boundaryCondition="false" compartment="cytosol" />
  <species id="Reduced_rubredoxin_cytosol" name="Reduced_rubredoxin_cytosol" speciesType="Reduced_rubredoxin" boundaryCondition="false" compartment="cytosol" />
  <species id="Riboflavin_apicoplast" name="Riboflavin_apicoplast" speciesType="Riboflavin" boundaryCondition="false" compartment="apicoplast" />
  <species id="Riboflavin_cytosol" name="Riboflavin_cytosol" speciesType="Riboflavin" boundaryCondition="false" compartment="cytosol" />
  <species id="Riboflavin_cytosol_host" name="Riboflavin_cytosol_host" speciesType="Riboflavin_cytosol" boundaryCondition="false" compartment="host" />
  <species id="S-(2-Methylbutanoyl)-dihydrolipoamide_cytosol" name="S-(2-Methylbutanoyl)-dihydrolipoamide_cytosol" speciesType="S-(2-Methylbutanoyl)-dihydrolipoamide" boundaryCondition="false" compartment="cytosol" />
  <species id="S-(3-Methylbutanoyl)-dihydrolipoamide_cytosol" name="S-(3-Methylbutanoyl)-dihydrolipoamide_cytosol" speciesType="S-(3-Methylbutanoyl)-dihydrolipoamide" boundaryCondition="false" compartment="cytosol" />
  <species id="S-Adenosyl-L-homocysteine_apicoplast" name="S-Adenosyl-L-homocysteine_apicoplast" speciesType="S-Adenosyl-L-homocysteine" boundaryCondition="false" compartment="apicoplast" />
  <species id="S-Adenosyl-L-homocysteine_cytosol" name="S-Adenosyl-L-homocysteine_cytosol" speciesType="S-Adenosyl-L-homocysteine" boundaryCondition="false" compartment="cytosol" />
  <species id="S-Adenosyl-L-homocysteine_endoplasmic_reticulum" name="S-Adenosyl-L-homocysteine_endoplasmic_reticulum" speciesType="S-Adenosyl-L-homocysteine_endoplasmic" boundaryCondition="false" compartment="reticulum" />
  <species id="S-Adenosyl-L-homocysteine_food_vacuole" name="S-Adenosyl-L-homocysteine_food_vacuole" speciesType="S-Adenosyl-L-homocysteine_food" boundaryCondition="false" compartment="vacuole" />
  <species id="S-Adenosyl-L-homocysteine_golgi" name="S-Adenosyl-L-homocysteine_golgi" speciesType="S-Adenosyl-L-homocysteine" boundaryCondition="false" compartment="golgi" />
  <species id="S-Adenosyl-L-homocysteine_mitochondrion" name="S-Adenosyl-L-homocysteine_mitochondrion" speciesType="S-Adenosyl-L-homocysteine" boundaryCondition="false" compartment="mitochondrion" />
  <species id="S-Adenosyl-L-homocysteine_nucleus" name="S-Adenosyl-L-homocysteine_nucleus" speciesType="S-Adenosyl-L-homocysteine" boundaryCondition="false" compartment="nucleus" />
  <species id="S-Adenosyl-L-methionine_apicoplast" name="S-Adenosyl-L-methionine_apicoplast" speciesType="S-Adenosyl-L-methionine" boundaryCondition="false" compartment="apicoplast" />
  <species id="S-Adenosyl-L-methionine_cytosol" name="S-Adenosyl-L-methionine_cytosol" speciesType="S-Adenosyl-L-methionine" boundaryCondition="false" compartment="cytosol" />
  <species id="S-Adenosyl-L-methionine_mitochondrion" name="S-Adenosyl-L-methionine_mitochondrion" speciesType="S-Adenosyl-L-methionine" boundaryCondition="false" compartment="mitochondrion" />
  <species id="S-Adenosyl-L-methionine_nucleus" name="S-Adenosyl-L-methionine_nucleus" speciesType="S-Adenosyl-L-methionine" boundaryCondition="false" compartment="nucleus" />
  <species id="S-Adenosylmethioninamine_cytosol" name="S-Adenosylmethioninamine_cytosol" speciesType="S-Adenosylmethioninamine" boundaryCondition="false" compartment="cytosol" />
  <species id="S-Aminomethyldihydrolipoylprotein_cytosol" name="S-Aminomethyldihydrolipoylprotein_cytosol" speciesType="S-Aminomethyldihydrolipoylprotein" boundaryCondition="false" compartment="cytosol" />
  <species id="S-Aminomethyldihydrolipoylprotein_mitochondrion" name="S-Aminomethyldihydrolipoylprotein_mitochondrion" speciesType="S-Aminomethyldihydrolipoylprotein" boundaryCondition="false" compartment="mitochondrion" />
  <species id="S-Benzoate_coenzyme_A_apicoplast" name="S-Benzoate_coenzyme_A_apicoplast" speciesType="S-Benzoate_coenzyme_A" boundaryCondition="false" compartment="apicoplast" />
  <species id="S-Glutaryldihydrolipoamide_cytosol" name="S-Glutaryldihydrolipoamide_cytosol" speciesType="S-Glutaryldihydrolipoamide" boundaryCondition="false" compartment="cytosol" />
  <species id="S-Glutaryldihydrolipoamide_mitochondrion" name="S-Glutaryldihydrolipoamide_mitochondrion" speciesType="S-Glutaryldihydrolipoamide" boundaryCondition="false" compartment="mitochondrion" />
  <species id="S-Methyl-5-thio-D-ribose_1-phosphate_cytosol" name="S-Methyl-5-thio-D-ribose_1-phosphate_cytosol" speciesType="S-Methyl-5-thio-D-ribose_1-phosphate" boundaryCondition="false" compartment="cytosol" />
  <species id="Sarcosine_cytosol" name="Sarcosine_cytosol" speciesType="Sarcosine" boundaryCondition="false" compartment="cytosol" />
  <species id="Sarcosine_mitochondrion" name="Sarcosine_mitochondrion" speciesType="Sarcosine" boundaryCondition="false" compartment="mitochondrion" />
  <species id="Se-Adenosylselenomethionine_cytosol" name="Se-Adenosylselenomethionine_cytosol" speciesType="Se-Adenosylselenomethionine" boundaryCondition="false" compartment="cytosol" />
  <species id="Selenide_cytosol" name="Selenide_cytosol" speciesType="Selenide" boundaryCondition="false" compartment="cytosol" />
  <species id="Selenite_cytosol" name="Selenite_cytosol" speciesType="Selenite" boundaryCondition="false" compartment="cytosol" />
  <species id="Selenite_cytosol_host" name="Selenite_cytosol_host" speciesType="Selenite_cytosol" boundaryCondition="false" compartment="host" />
  <species id="Selenomethionine_apicoplast" name="Selenomethionine_apicoplast" speciesType="Selenomethionine" boundaryCondition="false" compartment="apicoplast" />
  <species id="Selenomethionine_cytosol" name="Selenomethionine_cytosol" speciesType="Selenomethionine" boundaryCondition="false" compartment="cytosol" />
  <species id="Selenomethionyl-tRNA(Met)_apicoplast" name="Selenomethionyl-tRNA(Met)_apicoplast" speciesType="Selenomethionyl-tRNA(Met)" boundaryCondition="false" compartment="apicoplast" />
  <species id="Selenomethionyl-tRNA(Met)_cytosol" name="Selenomethionyl-tRNA(Met)_cytosol" speciesType="Selenomethionyl-tRNA(Met)" boundaryCondition="false" compartment="cytosol" />
  <species id="Selenophosphate_cytosol" name="Selenophosphate_cytosol" speciesType="Selenophosphate" boundaryCondition="false" compartment="cytosol" />
  <species id="Shikimate_3-phosphate_cytosol" name="Shikimate_3-phosphate_cytosol" speciesType="Shikimate_3-phosphate" boundaryCondition="false" compartment="cytosol" />
  <species id="Shikimate_cytosol" name="Shikimate_cytosol" speciesType="Shikimate" boundaryCondition="false" compartment="cytosol" />
  <species id="Sinapyl_alcohol_apicoplast" name="Sinapyl_alcohol_apicoplast" speciesType="Sinapyl_alcohol" boundaryCondition="false" compartment="apicoplast" />
  <species id="Sinapyl_alcohol_mitochondrion" name="Sinapyl_alcohol_mitochondrion" speciesType="Sinapyl_alcohol" boundaryCondition="false" compartment="mitochondrion" />
  <species id="Sodium_apicoplast" name="Sodium_apicoplast" speciesType="Sodium" boundaryCondition="false" compartment="apicoplast" />
  <species id="Sodium_cytosol" name="Sodium_cytosol" speciesType="Sodium" boundaryCondition="false" compartment="cytosol" />
  <species id="Sodium_cytosol_host" name="Sodium_cytosol_host" speciesType="Sodium_cytosol" boundaryCondition="false" compartment="host" />
  <species id="Sorbitol_6-phosphate_apicoplast" name="Sorbitol_6-phosphate_apicoplast" speciesType="Sorbitol_6-phosphate" boundaryCondition="false" compartment="apicoplast" />
  <species id="Sorbose_1-phosphate_apicoplast" name="Sorbose_1-phosphate_apicoplast" speciesType="Sorbose_1-phosphate" boundaryCondition="false" compartment="apicoplast" />
  <species id="Spermidine_cytosol" name="Spermidine_cytosol" speciesType="Spermidine" boundaryCondition="false" compartment="cytosol" />
  <species id="Spermidine_cytosol_host" name="Spermidine_cytosol_host" speciesType="Spermidine_cytosol" boundaryCondition="false" compartment="host" />
  <species id="Spermine_cytosol" name="Spermine_cytosol" speciesType="Spermine" boundaryCondition="false" compartment="cytosol" />
  <species id="Sphinganine_cytosol" name="Sphinganine_cytosol" speciesType="Sphinganine" boundaryCondition="false" compartment="cytosol" />
  <species id="Sphingomyelin_cytosol" name="Sphingomyelin_cytosol" speciesType="Sphingomyelin" boundaryCondition="false" compartment="cytosol" />
  <species id="Sphingosine_cytosol" name="Sphingosine_cytosol" speciesType="Sphingosine" boundaryCondition="false" compartment="cytosol" />
  <species id="Stearoyl-CoA_apicoplast" name="Stearoyl-CoA_apicoplast" speciesType="Stearoyl-CoA" boundaryCondition="false" compartment="apicoplast" />
  <species id="Stearoyl-CoA_cytosol" name="Stearoyl-CoA_cytosol" speciesType="Stearoyl-CoA" boundaryCondition="false" compartment="cytosol" />
  <species id="Stearoyl-CoA_endoplasmic_reticulum" name="Stearoyl-CoA_endoplasmic_reticulum" speciesType="Stearoyl-CoA_endoplasmic" boundaryCondition="false" compartment="reticulum" />
  <species id="Stearoyl-[acyl-carrier_protein]_apicoplast" name="Stearoyl-[acyl-carrier_protein]_apicoplast" speciesType="Stearoyl-[acyl-carrier_protein]" boundaryCondition="false" compartment="apicoplast" />
  <species id="Stearoyl-[acyl-carrier_protein]_cytosol" name="Stearoyl-[acyl-carrier_protein]_cytosol" speciesType="Stearoyl-[acyl-carrier_protein]" boundaryCondition="false" compartment="cytosol" />
  <species id="Stearoyl-[acyl-carrier_protein]_endoplasmic_reticulum" name="Stearoyl-[acyl-carrier_protein]_endoplasmic_reticulum" speciesType="Stearoyl-[acyl-carrier_protein]_endoplasmic" boundaryCondition="false" compartment="reticulum" />
  <species id="Sterol_apicoplast" name="Sterol_apicoplast" speciesType="Sterol" boundaryCondition="false" compartment="apicoplast" />
  <species id="Sterol_cytosol" name="Sterol_cytosol" speciesType="Sterol" boundaryCondition="false" compartment="cytosol" />
  <species id="Sterol_cytosol_host" name="Sterol_cytosol_host" speciesType="Sterol_cytosol" boundaryCondition="false" compartment="host" />
  <species id="Sterol_food_vacuole" name="Sterol_food_vacuole" speciesType="Sterol_food" boundaryCondition="false" compartment="vacuole" />
  <species id="Steryl_ester_apicoplast" name="Steryl_ester_apicoplast" speciesType="Steryl_ester" boundaryCondition="false" compartment="apicoplast" />
  <species id="Succinate_mitochondrion" name="Succinate_mitochondrion" speciesType="Succinate" boundaryCondition="false" compartment="mitochondrion" />
  <species id="Succinate_semialdehyde_cytosol" name="Succinate_semialdehyde_cytosol" speciesType="Succinate_semialdehyde" boundaryCondition="false" compartment="cytosol" />
  <species id="Succinyl-CoA_apicoplast" name="Succinyl-CoA_apicoplast" speciesType="Succinyl-CoA" boundaryCondition="false" compartment="apicoplast" />
  <species id="Succinyl-CoA_cytosol" name="Succinyl-CoA_cytosol" speciesType="Succinyl-CoA" boundaryCondition="false" compartment="cytosol" />
  <species id="Succinyl-CoA_mitochondrion" name="Succinyl-CoA_mitochondrion" speciesType="Succinyl-CoA" boundaryCondition="false" compartment="mitochondrion" />
  <species id="Sulfate_cytosol" name="Sulfate_cytosol" speciesType="Sulfate" boundaryCondition="false" compartment="cytosol" />
  <species id="Sulfate_cytosol_host" name="Sulfate_cytosol_host" speciesType="Sulfate_cytosol" boundaryCondition="false" compartment="host" />
  <species id="Sulfite_apicoplast" name="Sulfite_apicoplast" speciesType="Sulfite" boundaryCondition="false" compartment="apicoplast" />
  <species id="Sulfite_cytosol" name="Sulfite_cytosol" speciesType="Sulfite" boundaryCondition="false" compartment="cytosol" />
  <species id="Sulfite_cytosol_host" name="Sulfite_cytosol_host" speciesType="Sulfite_cytosol" boundaryCondition="false" compartment="host" />
  <species id="Sulfite_mitochondrion" name="Sulfite_mitochondrion" speciesType="Sulfite" boundaryCondition="false" compartment="mitochondrion" />
  <species id="Sulfur_apicoplast" name="Sulfur_apicoplast" speciesType="Sulfur" boundaryCondition="false" compartment="apicoplast" />
  <species id="Sulfur_dioxide_cytosol" name="Sulfur_dioxide_cytosol" speciesType="Sulfur_dioxide" boundaryCondition="false" compartment="cytosol" />
  <species id="Sulfur_mitochondrion" name="Sulfur_mitochondrion" speciesType="Sulfur" boundaryCondition="false" compartment="mitochondrion" />
  <species id="Syringyl_lignin_apicoplast" name="Syringyl_lignin_apicoplast" speciesType="Syringyl_lignin" boundaryCondition="false" compartment="apicoplast" />
  <species id="Syringyl_lignin_mitochondrion" name="Syringyl_lignin_mitochondrion" speciesType="Syringyl_lignin" boundaryCondition="false" compartment="mitochondrion" />
  <species id="Testosterone_apicoplast" name="Testosterone_apicoplast" speciesType="Testosterone" boundaryCondition="false" compartment="apicoplast" />
  <species id="Tetradecanoic_acid_apicoplast" name="Tetradecanoic_acid_apicoplast" speciesType="Tetradecanoic_acid" boundaryCondition="false" compartment="apicoplast" />
  <species id="Tetradecanoic_acid_cytosol" name="Tetradecanoic_acid_cytosol" speciesType="Tetradecanoic_acid" boundaryCondition="false" compartment="cytosol" />
  <species id="Tetradecanoic_acid_cytosol_host" name="Tetradecanoic_acid_cytosol_host" speciesType="Tetradecanoic_acid_cytosol" boundaryCondition="false" compartment="host" />
  <species id="Tetradecanoyl-CoA_cytosol" name="Tetradecanoyl-CoA_cytosol" speciesType="Tetradecanoyl-CoA" boundaryCondition="false" compartment="cytosol" />
  <species id="Tetradecanoyl-[acp]_apicoplast" name="Tetradecanoyl-[acp]_apicoplast" speciesType="Tetradecanoyl-[acp]" boundaryCondition="false" compartment="apicoplast" />
  <species id="Tetrahydrofolate_cytosol" name="Tetrahydrofolate_cytosol" speciesType="Tetrahydrofolate" boundaryCondition="false" compartment="cytosol" />
  <species id="Tetrahydrofolate_mitochondrion" name="Tetrahydrofolate_mitochondrion" speciesType="Tetrahydrofolate" boundaryCondition="false" compartment="mitochondrion" />
  <species id="Tetrahydrofolyl-[Glu](2)_cytosol" name="Tetrahydrofolyl-[Glu](2)_cytosol" speciesType="Tetrahydrofolyl-[Glu](2)" boundaryCondition="false" compartment="cytosol" />
  <species id="Tetrahydrofolyl-[Glu](n)_cytosol" name="Tetrahydrofolyl-[Glu](n)_cytosol" speciesType="Tetrahydrofolyl-[Glu](n)" boundaryCondition="false" compartment="cytosol" />
  <species id="Thiamin_apicoplast" name="Thiamin_apicoplast" speciesType="Thiamin" boundaryCondition="false" compartment="apicoplast" />
  <species id="Thiamin_cytosol" name="Thiamin_cytosol" speciesType="Thiamin" boundaryCondition="false" compartment="cytosol" />
  <species id="Thiamin_cytosol_host" name="Thiamin_cytosol_host" speciesType="Thiamin_cytosol" boundaryCondition="false" compartment="host" />
  <species id="Thiamin_diphosphate_apicoplast" name="Thiamin_diphosphate_apicoplast" speciesType="Thiamin_diphosphate" boundaryCondition="false" compartment="apicoplast" />
  <species id="Thiamin_diphosphate_cytosol" name="Thiamin_diphosphate_cytosol" speciesType="Thiamin_diphosphate" boundaryCondition="false" compartment="cytosol" />
  <species id="Thiamin_diphosphate_mitochondrion" name="Thiamin_diphosphate_mitochondrion" speciesType="Thiamin_diphosphate" boundaryCondition="false" compartment="mitochondrion" />
  <species id="Thiamin_monophosphate_cytosol" name="Thiamin_monophosphate_cytosol" speciesType="Thiamin_monophosphate" boundaryCondition="false" compartment="cytosol" />
  <species id="Thiocyanate_mitochondrion" name="Thiocyanate_mitochondrion" speciesType="Thiocyanate" boundaryCondition="false" compartment="mitochondrion" />
  <species id="Thioguanine_cytosol" name="Thioguanine_cytosol" speciesType="Thioguanine" boundaryCondition="false" compartment="cytosol" />
  <species id="Thioredoxin_apicoplast" name="Thioredoxin_apicoplast" speciesType="Thioredoxin" boundaryCondition="false" compartment="apicoplast" />
  <species id="Thioredoxin_cytosol" name="Thioredoxin_cytosol" speciesType="Thioredoxin" boundaryCondition="false" compartment="cytosol" />
  <species id="Thioredoxin_mitochondrion" name="Thioredoxin_mitochondrion" speciesType="Thioredoxin" boundaryCondition="false" compartment="mitochondrion" />
  <species id="Thioredoxin_nucleus" name="Thioredoxin_nucleus" speciesType="Thioredoxin" boundaryCondition="false" compartment="nucleus" />
  <species id="Thiosulfate_mitochondrion" name="Thiosulfate_mitochondrion" speciesType="Thiosulfate" boundaryCondition="false" compartment="mitochondrion" />
  <species id="Thymidine_cytosol" name="Thymidine_cytosol" speciesType="Thymidine" boundaryCondition="false" compartment="cytosol" />
  <species id="Thymidine_cytosol_host" name="Thymidine_cytosol_host" speciesType="Thymidine_cytosol" boundaryCondition="false" compartment="host" />
  <species id="Triacylglycerol_cytosol" name="Triacylglycerol_cytosol" speciesType="Triacylglycerol" boundaryCondition="false" compartment="cytosol" />
  <species id="Trimethylsulfonium_cytosol" name="Trimethylsulfonium_cytosol" speciesType="Trimethylsulfonium" boundaryCondition="false" compartment="cytosol" />
  <species id="Tripeptide_apicoplast" name="Tripeptide_apicoplast" speciesType="Tripeptide" boundaryCondition="false" compartment="apicoplast" />
  <species id="Tripeptide_cytosol" name="Tripeptide_cytosol" speciesType="Tripeptide" boundaryCondition="false" compartment="cytosol" />
  <species id="Tripeptide_endoplasmic_reticulum" name="Tripeptide_endoplasmic_reticulum" speciesType="Tripeptide_endoplasmic" boundaryCondition="false" compartment="reticulum" />
  <species id="Tripeptide_golgi" name="Tripeptide_golgi" speciesType="Tripeptide" boundaryCondition="false" compartment="golgi" />
  <species id="Triphosphate_cytosol" name="Triphosphate_cytosol" speciesType="Triphosphate" boundaryCondition="false" compartment="cytosol" />
  <species id="Tropine_apicoplast" name="Tropine_apicoplast" speciesType="Tropine" boundaryCondition="false" compartment="apicoplast" />
  <species id="UDP-D-galactose_cytosol" name="UDP-D-galactose_cytosol" speciesType="UDP-D-galactose" boundaryCondition="false" compartment="cytosol" />
  <species id="UDP-D-galactose_endoplasmic_reticulum" name="UDP-D-galactose_endoplasmic_reticulum" speciesType="UDP-D-galactose_endoplasmic" boundaryCondition="false" compartment="reticulum" />
  <species id="UDP-D-galactose_golgi" name="UDP-D-galactose_golgi" speciesType="UDP-D-galactose" boundaryCondition="false" compartment="golgi" />
  <species id="UDP-N-acetyl-D-galactosamine_cytosol" name="UDP-N-acetyl-D-galactosamine_cytosol" speciesType="UDP-N-acetyl-D-galactosamine" boundaryCondition="false" compartment="cytosol" />
  <species id="UDP-N-acetyl-D-glucosamine_cytosol" name="UDP-N-acetyl-D-glucosamine_cytosol" speciesType="UDP-N-acetyl-D-glucosamine" boundaryCondition="false" compartment="cytosol" />
  <species id="UDP-N-acetyl-D-glucosamine_endoplasmic_reticulum" name="UDP-N-acetyl-D-glucosamine_endoplasmic_reticulum" speciesType="UDP-N-acetyl-D-glucosamine_endoplasmic" boundaryCondition="false" compartment="reticulum" />
  <species id="UDP-N-acetyl-D-glucosamine_golgi" name="UDP-N-acetyl-D-glucosamine_golgi" speciesType="UDP-N-acetyl-D-glucosamine" boundaryCondition="false" compartment="golgi" />
  <species id="UDP-glucose_cytosol" name="UDP-glucose_cytosol" speciesType="UDP-glucose" boundaryCondition="false" compartment="cytosol" />
  <species id="UDP-glucose_endoplasmic_reticulum" name="UDP-glucose_endoplasmic_reticulum" speciesType="UDP-glucose_endoplasmic" boundaryCondition="false" compartment="reticulum" />
  <species id="UDP-glucuronate_cytosol" name="UDP-glucuronate_cytosol" speciesType="UDP-glucuronate" boundaryCondition="false" compartment="cytosol" />
  <species id="UDP_apicoplast" name="UDP_apicoplast" speciesType="UDP" boundaryCondition="false" compartment="apicoplast" />
  <species id="UDP_cytosol" name="UDP_cytosol" speciesType="UDP" boundaryCondition="false" compartment="cytosol" />
  <species id="UDP_endoplasmic_reticulum" name="UDP_endoplasmic_reticulum" speciesType="UDP_endoplasmic" boundaryCondition="false" compartment="reticulum" />
  <species id="UDP_mitochondrion" name="UDP_mitochondrion" speciesType="UDP" boundaryCondition="false" compartment="mitochondrion" />
  <species id="UDP_nucleus" name="UDP_nucleus" speciesType="UDP" boundaryCondition="false" compartment="nucleus" />
  <species id="UMP_apicoplast" name="UMP_apicoplast" speciesType="UMP" boundaryCondition="false" compartment="apicoplast" />
  <species id="UMP_cytosol" name="UMP_cytosol" speciesType="UMP" boundaryCondition="false" compartment="cytosol" />
  <species id="UMP_endoplasmic_reticulum" name="UMP_endoplasmic_reticulum" speciesType="UMP_endoplasmic" boundaryCondition="false" compartment="reticulum" />
  <species id="UMP_golgi" name="UMP_golgi" speciesType="UMP" boundaryCondition="false" compartment="golgi" />
  <species id="UMP_mitochondrion" name="UMP_mitochondrion" speciesType="UMP" boundaryCondition="false" compartment="mitochondrion" />
  <species id="UMP_nucleus" name="UMP_nucleus" speciesType="UMP" boundaryCondition="false" compartment="nucleus" />
  <species id="UTP_apicoplast" name="UTP_apicoplast" speciesType="UTP" boundaryCondition="false" compartment="apicoplast" />
  <species id="UTP_cytosol" name="UTP_cytosol" speciesType="UTP" boundaryCondition="false" compartment="cytosol" />
  <species id="UTP_mitochondrion" name="UTP_mitochondrion" speciesType="UTP" boundaryCondition="false" compartment="mitochondrion" />
  <species id="UTP_nucleus" name="UTP_nucleus" speciesType="UTP" boundaryCondition="false" compartment="nucleus" />
  <species id="Ubiquinol_cytosol" name="Ubiquinol_cytosol" speciesType="Ubiquinol" boundaryCondition="false" compartment="cytosol" />
  <species id="Ubiquinol_mitochondrion" name="Ubiquinol_mitochondrion" speciesType="Ubiquinol" boundaryCondition="false" compartment="mitochondrion" />
  <species id="Ubiquinone-9_mitochondrion" name="Ubiquinone-9_mitochondrion" speciesType="Ubiquinone-9" boundaryCondition="false" compartment="mitochondrion" />
  <species id="Ubiquinone_cytosol" name="Ubiquinone_cytosol" speciesType="Ubiquinone" boundaryCondition="false" compartment="cytosol" />
  <species id="Ubiquinone_mitochondrion" name="Ubiquinone_mitochondrion" speciesType="Ubiquinone" boundaryCondition="false" compartment="mitochondrion" />
  <species id="Ubiquitin_apicoplast" name="Ubiquitin_apicoplast" speciesType="Ubiquitin" boundaryCondition="false" compartment="apicoplast" />
  <species id="Ubiquitin_cytosol" name="Ubiquitin_cytosol" speciesType="Ubiquitin" boundaryCondition="false" compartment="cytosol" />
  <species id="Undecaprenyl-diphospho-N-acetylmuramoyl-(N-acetylglucosamine)-L-alanyl-D-glutaminyl-L-lysyl-D-alanyl-D-alanine_cytosol" name="Undecaprenyl-diphospho-N-acetylmuramoyl-(N-acetylglucosamine)-L-alanyl-D-glutaminyl-L-lysyl-D-alanyl-D-alanine_cytosol" speciesType="Undecaprenyl-diphospho-N-acetylmuramoyl-(N-acetylglucosamine)-L-alanyl-D-glutaminyl-L-lysyl-D-alanyl-D-alanine" boundaryCondition="false" compartment="cytosol" />
  <species id="Undecaprenyl-diphospho-N-acetylmuramoyl-(N-acetylglucosamine)-L-alanyl-D-glutaminyl-meso-2,6-diaminopimeloyl-D-alanyl-D-alanine_cytosol" name="Undecaprenyl-diphospho-N-acetylmuramoyl-(N-acetylglucosamine)-L-alanyl-D-glutaminyl-meso-2,6-diaminopimeloyl-D-alanyl-D-alanine_cytosol" speciesType="Undecaprenyl-diphospho-N-acetylmuramoyl-(N-acetylglucosamine)-L-alanyl-D-glutaminyl-meso-2,6-diaminopimeloyl-D-alanyl-D-alanine" boundaryCondition="false" compartment="cytosol" />
  <species id="Undecaprenyl-diphospho-N-acetylmuramoyl-(N-acetylglucosamine)-L-alanyl-D-glutamyl-L-lysyl-D-alanyl-D-alanine_cytosol" name="Undecaprenyl-diphospho-N-acetylmuramoyl-(N-acetylglucosamine)-L-alanyl-D-glutamyl-L-lysyl-D-alanyl-D-alanine_cytosol" speciesType="Undecaprenyl-diphospho-N-acetylmuramoyl-(N-acetylglucosamine)-L-alanyl-D-glutamyl-L-lysyl-D-alanyl-D-alanine" boundaryCondition="false" compartment="cytosol" />
  <species id="Undecaprenyl-diphospho-N-acetylmuramoyl-(N-acetylglucosamine)-L-alanyl-D-glutamyl-meso-2,6-diaminopimeloyl-D-alanyl-D-alanine_cytosol" name="Undecaprenyl-diphospho-N-acetylmuramoyl-(N-acetylglucosamine)-L-alanyl-D-glutamyl-meso-2,6-diaminopimeloyl-D-alanyl-D-alanine_cytosol" speciesType="Undecaprenyl-diphospho-N-acetylmuramoyl-(N-acetylglucosamine)-L-alanyl-D-glutamyl-meso-2,6-diaminopimeloyl-D-alanyl-D-alanine" boundaryCondition="false" compartment="cytosol" />
  <species id="Undecaprenyl-diphospho-N-acetylmuramoyl-(N-acetylglucosamine)-L-alanyl-D-isoglutaminyl-L-lysyl-D-alanyl-D-alanine_cytosol" name="Undecaprenyl-diphospho-N-acetylmuramoyl-(N-acetylglucosamine)-L-alanyl-D-isoglutaminyl-L-lysyl-D-alanyl-D-alanine_cytosol" speciesType="Undecaprenyl-diphospho-N-acetylmuramoyl-(N-acetylglucosamine)-L-alanyl-D-isoglutaminyl-L-lysyl-D-alanyl-D-alanine" boundaryCondition="false" compartment="cytosol" />
  <species id="Undecaprenyl-diphospho-N-acetylmuramoyl-(N-acetylglucosamine)-L-alanyl-gamma-D-glutamyl-L-lysyl-D-alanyl-D-alanine_cytosol" name="Undecaprenyl-diphospho-N-acetylmuramoyl-(N-acetylglucosamine)-L-alanyl-gamma-D-glutamyl-L-lysyl-D-alanyl-D-alanine_cytosol" speciesType="Undecaprenyl-diphospho-N-acetylmuramoyl-(N-acetylglucosamine)-L-alanyl-gamma-D-glutamyl-L-lysyl-D-alanyl-D-alanine" boundaryCondition="false" compartment="cytosol" />
  <species id="Uracil_apicoplast" name="Uracil_apicoplast" speciesType="Uracil" boundaryCondition="false" compartment="apicoplast" />
  <species id="Uracil_cytosol" name="Uracil_cytosol" speciesType="Uracil" boundaryCondition="false" compartment="cytosol" />
  <species id="Uracil_cytosol_host" name="Uracil_cytosol_host" speciesType="Uracil_cytosol" boundaryCondition="false" compartment="host" />
  <species id="Uracil_mitochondrion" name="Uracil_mitochondrion" speciesType="Uracil" boundaryCondition="false" compartment="mitochondrion" />
  <species id="Urea_cytosol" name="Urea_cytosol" speciesType="Urea" boundaryCondition="false" compartment="cytosol" />
  <species id="Uridine_cytosol" name="Uridine_cytosol" speciesType="Uridine" boundaryCondition="false" compartment="cytosol" />
  <species id="Uridine_cytosol_host" name="Uridine_cytosol_host" speciesType="Uridine_cytosol" boundaryCondition="false" compartment="host" />
  <species id="Uroporphyrinogen_III_apicoplast" name="Uroporphyrinogen_III_apicoplast" speciesType="Uroporphyrinogen_III" boundaryCondition="false" compartment="apicoplast" />
  <species id="Uroporphyrinogen_I_apicoplast" name="Uroporphyrinogen_I_apicoplast" speciesType="Uroporphyrinogen_I" boundaryCondition="false" compartment="apicoplast" />
  <species id="Wighteone_cytosol" name="Wighteone_cytosol" speciesType="Wighteone" boundaryCondition="false" compartment="cytosol" />
  <species id="Wighteone_mitochondrion" name="Wighteone_mitochondrion" speciesType="Wighteone" boundaryCondition="false" compartment="mitochondrion" />
  <species id="XDP_apicoplast" name="XDP_apicoplast" speciesType="XDP" boundaryCondition="false" compartment="apicoplast" />
  <species id="XDP_cytosol" name="XDP_cytosol" speciesType="XDP" boundaryCondition="false" compartment="cytosol" />
  <species id="XTP_cytosol" name="XTP_cytosol" speciesType="XTP" boundaryCondition="false" compartment="cytosol" />
  <species id="Xanthine_cytosol" name="Xanthine_cytosol" speciesType="Xanthine" boundaryCondition="false" compartment="cytosol" />
  <species id="Xanthine_cytosol_host" name="Xanthine_cytosol_host" speciesType="Xanthine_cytosol" boundaryCondition="false" compartment="host" />
  <species id="Xanthosine_5'-phosphate_apicoplast" name="Xanthosine_5'-phosphate_apicoplast" speciesType="Xanthosine_5'-phosphate" boundaryCondition="false" compartment="apicoplast" />
  <species id="Xanthosine_5'-phosphate_cytosol" name="Xanthosine_5'-phosphate_cytosol" speciesType="Xanthosine_5'-phosphate" boundaryCondition="false" compartment="cytosol" />
  <species id="Xanthurenic_acid_apicoplast" name="Xanthurenic_acid_apicoplast" speciesType="Xanthurenic_acid" boundaryCondition="false" compartment="apicoplast" />
  <species id="Xanthurenic_acid_mitochondrion" name="Xanthurenic_acid_mitochondrion" speciesType="Xanthurenic_acid" boundaryCondition="false" compartment="mitochondrion" />
  <species id="Xenobiotic_cytosol" name="Xenobiotic_cytosol" speciesType="Xenobiotic" boundaryCondition="false" compartment="cytosol" />
  <species id="Xenobiotic_cytosol_host" name="Xenobiotic_cytosol_host" speciesType="Xenobiotic_cytosol" boundaryCondition="false" compartment="host" />
  <species id="Zinc_cytosol" name="Zinc_cytosol" speciesType="Zinc" boundaryCondition="false" compartment="cytosol" />
  <species id="Zinc_cytosol_host" name="Zinc_cytosol_host" speciesType="Zinc_cytosol" boundaryCondition="false" compartment="host" />
  <species id="[Dihydrolipoyllysine-residue_(2-methylpropanoyl)transferase]S-(2-methylbutanoyl)dihydrolipoyllysine_mitochondrion" name="[Dihydrolipoyllysine-residue_(2-methylpropanoyl)transferase]S-(2-methylbutanoyl)dihydrolipoyllysine_mitochondrion" speciesType="[Dihydrolipoyllysine-residue_(2-methylpropanoyl)transferase]S-(2-methylbutanoyl)dihydrolipoyllysine" boundaryCondition="false" compartment="mitochondrion" />
  <species id="[Dihydrolipoyllysine-residue_(2-methylpropanoyl)transferase]S-(2-methylpropanoyl)dihydrolipoyllysine_mitochondrion" name="[Dihydrolipoyllysine-residue_(2-methylpropanoyl)transferase]S-(2-methylpropanoyl)dihydrolipoyllysine_mitochondrion" speciesType="[Dihydrolipoyllysine-residue_(2-methylpropanoyl)transferase]S-(2-methylpropanoyl)dihydrolipoyllysine" boundaryCondition="false" compartment="mitochondrion" />
  <species id="[Dihydrolipoyllysine-residue_(2-methylpropanoyl)transferase]S-(3-methylbutanoyl)dihydrolipoyllysine_mitochondrion" name="[Dihydrolipoyllysine-residue_(2-methylpropanoyl)transferase]S-(3-methylbutanoyl)dihydrolipoyllysine_mitochondrion" speciesType="[Dihydrolipoyllysine-residue_(2-methylpropanoyl)transferase]S-(3-methylbutanoyl)dihydrolipoyllysine" boundaryCondition="false" compartment="mitochondrion" />
  <species id="[Dihydrolipoyllysine-residue_acetyltransferase]S-acetyldihydrolipoyllysine_apicoplast" name="[Dihydrolipoyllysine-residue_acetyltransferase]S-acetyldihydrolipoyllysine_apicoplast" speciesType="[Dihydrolipoyllysine-residue_acetyltransferase]S-acetyldihydrolipoyllysine" boundaryCondition="false" compartment="apicoplast" />
  <species id="[Dihydrolipoyllysine-residue_acetyltransferase]S-acetyldihydrolipoyllysine_mitochondrion" name="[Dihydrolipoyllysine-residue_acetyltransferase]S-acetyldihydrolipoyllysine_mitochondrion" speciesType="[Dihydrolipoyllysine-residue_acetyltransferase]S-acetyldihydrolipoyllysine" boundaryCondition="false" compartment="mitochondrion" />
  <species id="[Dihydrolipoyllysine-residue_succinyltransferase]S-succinyldihydrolipoyllysine_mitochondrion" name="[Dihydrolipoyllysine-residue_succinyltransferase]S-succinyldihydrolipoyllysine_mitochondrion" speciesType="[Dihydrolipoyllysine-residue_succinyltransferase]S-succinyldihydrolipoyllysine" boundaryCondition="false" compartment="mitochondrion" />
  <species id="[eIF5A-precursor]-deoxyhypusine_cytosol" name="[eIF5A-precursor]-deoxyhypusine_cytosol" speciesType="[eIF5A-precursor]-deoxyhypusine" boundaryCondition="false" compartment="cytosol" />
  <species id="[eIF5A-precursor]-lysine_cytosol" name="[eIF5A-precursor]-lysine_cytosol" speciesType="[eIF5A-precursor]-lysine" boundaryCondition="false" compartment="cytosol" />
  <species id="a_S-geranylgeranyl_protein_apicoplast" name="a_S-geranylgeranyl_protein_apicoplast" speciesType="a_S-geranylgeranyl_protein" boundaryCondition="false" compartment="apicoplast" />
  <species id="a_S-geranylgeranyl_protein_cytosol" name="a_S-geranylgeranyl_protein_cytosol" speciesType="a_S-geranylgeranyl_protein" boundaryCondition="false" compartment="cytosol" />
  <species id="active-SAH-hydrolase_cytosol" name="active-SAH-hydrolase_cytosol" speciesType="active-SAH-hydrolase" boundaryCondition="false" compartment="cytosol" />
  <species id="active-cytochrome-c-reductase_mitochondrion" name="active-cytochrome-c-reductase_mitochondrion" speciesType="active-cytochrome-c-reductase" boundaryCondition="false" compartment="mitochondrion" />
  <species id="active-glutathione-reductase_cytosol" name="active-glutathione-reductase_cytosol" speciesType="active-glutathione-reductase" boundaryCondition="false" compartment="cytosol" />
  <species id="active-glutathione-reductase_mitochondrion" name="active-glutathione-reductase_mitochondrion" speciesType="active-glutathione-reductase" boundaryCondition="false" compartment="mitochondrion" />
  <species id="active-glutathione-transferase_apicoplast" name="active-glutathione-transferase_apicoplast" speciesType="active-glutathione-transferase" boundaryCondition="false" compartment="apicoplast" />
  <species id="active-glutathione-transferase_cytosol" name="active-glutathione-transferase_cytosol" speciesType="active-glutathione-transferase" boundaryCondition="false" compartment="cytosol" />
  <species id="active-glyoxalase-II_cytosol" name="active-glyoxalase-II_cytosol" speciesType="active-glyoxalase-II" boundaryCondition="false" compartment="cytosol" />
  <species id="active-glyoxalase-II_mitochondrion" name="active-glyoxalase-II_mitochondrion" speciesType="active-glyoxalase-II" boundaryCondition="false" compartment="mitochondrion" />
  <species id="active-superoxide-dismutase_apicoplast" name="active-superoxide-dismutase_apicoplast" speciesType="active-superoxide-dismutase" boundaryCondition="false" compartment="apicoplast" />
  <species id="active-superoxide-dismutase_cytosol" name="active-superoxide-dismutase_cytosol" speciesType="active-superoxide-dismutase" boundaryCondition="false" compartment="cytosol" />
  <species id="active-superoxide-dismutase_food_vacuole" name="active-superoxide-dismutase_food_vacuole" speciesType="active-superoxide-dismutase_food" boundaryCondition="false" compartment="vacuole" />
  <species id="active-superoxide-dismutase_mitochondrion" name="active-superoxide-dismutase_mitochondrion" speciesType="active-superoxide-dismutase" boundaryCondition="false" compartment="mitochondrion" />
  <species id="active-thioredoxin-reductase_cytosol" name="active-thioredoxin-reductase_cytosol" speciesType="active-thioredoxin-reductase" boundaryCondition="false" compartment="cytosol" />
  <species id="all-trans-Heptaprenyl_diphosphate_mitochondrion" name="all-trans-Heptaprenyl_diphosphate_mitochondrion" speciesType="all-trans-Heptaprenyl_diphosphate" boundaryCondition="false" compartment="mitochondrion" />
  <species id="all-trans-Hexaprenyl_diphosphate_mitochondrion" name="all-trans-Hexaprenyl_diphosphate_mitochondrion" speciesType="all-trans-Hexaprenyl_diphosphate" boundaryCondition="false" compartment="mitochondrion" />
  <species id="all-trans-Nonaprenyl_diphosphate_mitochondrion" name="all-trans-Nonaprenyl_diphosphate_mitochondrion" speciesType="all-trans-Nonaprenyl_diphosphate" boundaryCondition="false" compartment="mitochondrion" />
  <species id="all-trans-Octaprenyl_diphosphate_mitochondrion" name="all-trans-Octaprenyl_diphosphate_mitochondrion" speciesType="all-trans-Octaprenyl_diphosphate" boundaryCondition="false" compartment="mitochondrion" />
  <species id="all-trans-Pentaprenyl_diphosphate_mitochondrion" name="all-trans-Pentaprenyl_diphosphate_mitochondrion" speciesType="all-trans-Pentaprenyl_diphosphate" boundaryCondition="false" compartment="mitochondrion" />
  <species id="alpha-D-Glucosamine_1-phosphate_cytosol" name="alpha-D-Glucosamine_1-phosphate_cytosol" speciesType="alpha-D-Glucosamine_1-phosphate" boundaryCondition="false" compartment="cytosol" />
  <species id="alpha-D-Mannosyl-beta-D-mannosyl-diacetylchitobiosyldiphosphodolichol_cytosol" name="alpha-D-Mannosyl-beta-D-mannosyl-diacetylchitobiosyldiphosphodolichol_cytosol" speciesType="alpha-D-Mannosyl-beta-D-mannosyl-diacetylchitobiosyldiphosphodolichol" boundaryCondition="false" compartment="cytosol" />
  <species id="alpha-D-Ribose_1-phosphate_cytosol" name="alpha-D-Ribose_1-phosphate_cytosol" speciesType="alpha-D-Ribose_1-phosphate" boundaryCondition="false" compartment="cytosol" />
  <species id="beta-Alanine_cytosol" name="beta-Alanine_cytosol" speciesType="beta-Alanine" boundaryCondition="false" compartment="cytosol" />
  <species id="beta-D-Mannosyldiacetylchitobiosyldiphosphodolichol_cytosol" name="beta-D-Mannosyldiacetylchitobiosyldiphosphodolichol_cytosol" speciesType="beta-D-Mannosyldiacetylchitobiosyldiphosphodolichol" boundaryCondition="false" compartment="cytosol" />
  <species id="cis-Aconitate_mitochondrion" name="cis-Aconitate_mitochondrion" speciesType="cis-Aconitate" boundaryCondition="false" compartment="mitochondrion" />
  <species id="dADP_apicoplast" name="dADP_apicoplast" speciesType="dADP" boundaryCondition="false" compartment="apicoplast" />
  <species id="dADP_cytosol" name="dADP_cytosol" speciesType="dADP" boundaryCondition="false" compartment="cytosol" />
  <species id="dADP_mitochondrion" name="dADP_mitochondrion" speciesType="dADP" boundaryCondition="false" compartment="mitochondrion" />
  <species id="dAMP_cytosol" name="dAMP_cytosol" speciesType="dAMP" boundaryCondition="false" compartment="cytosol" />
  <species id="dAMP_mitochondrion" name="dAMP_mitochondrion" speciesType="dAMP" boundaryCondition="false" compartment="mitochondrion" />
  <species id="dATP_apicoplast" name="dATP_apicoplast" speciesType="dATP" boundaryCondition="false" compartment="apicoplast" />
  <species id="dATP_cytosol" name="dATP_cytosol" speciesType="dATP" boundaryCondition="false" compartment="cytosol" />
  <species id="dATP_mitochondrion" name="dATP_mitochondrion" speciesType="dATP" boundaryCondition="false" compartment="mitochondrion" />
  <species id="dATP_nucleus" name="dATP_nucleus" speciesType="dATP" boundaryCondition="false" compartment="nucleus" />
  <species id="dCDP_apicoplast" name="dCDP_apicoplast" speciesType="dCDP" boundaryCondition="false" compartment="apicoplast" />
  <species id="dCDP_cytosol" name="dCDP_cytosol" speciesType="dCDP" boundaryCondition="false" compartment="cytosol" />
  <species id="dCDP_mitochondrion" name="dCDP_mitochondrion" speciesType="dCDP" boundaryCondition="false" compartment="mitochondrion" />
  <species id="dCMP_apicoplast" name="dCMP_apicoplast" speciesType="dCMP" boundaryCondition="false" compartment="apicoplast" />
  <species id="dCTP_apicoplast" name="dCTP_apicoplast" speciesType="dCTP" boundaryCondition="false" compartment="apicoplast" />
  <species id="dCTP_cytosol" name="dCTP_cytosol" speciesType="dCTP" boundaryCondition="false" compartment="cytosol" />
  <species id="dCTP_mitochondrion" name="dCTP_mitochondrion" speciesType="dCTP" boundaryCondition="false" compartment="mitochondrion" />
  <species id="dCTP_nucleus" name="dCTP_nucleus" speciesType="dCTP" boundaryCondition="false" compartment="nucleus" />
  <species id="dGDP_apicoplast" name="dGDP_apicoplast" speciesType="dGDP" boundaryCondition="false" compartment="apicoplast" />
  <species id="dGDP_cytosol" name="dGDP_cytosol" speciesType="dGDP" boundaryCondition="false" compartment="cytosol" />
  <species id="dGMP_cytosol" name="dGMP_cytosol" speciesType="dGMP" boundaryCondition="false" compartment="cytosol" />
  <species id="dGTP_apicoplast" name="dGTP_apicoplast" speciesType="dGTP" boundaryCondition="false" compartment="apicoplast" />
  <species id="dGTP_cytosol" name="dGTP_cytosol" speciesType="dGTP" boundaryCondition="false" compartment="cytosol" />
  <species id="dGTP_mitochondrion" name="dGTP_mitochondrion" speciesType="dGTP" boundaryCondition="false" compartment="mitochondrion" />
  <species id="dGTP_nucleus" name="dGTP_nucleus" speciesType="dGTP" boundaryCondition="false" compartment="nucleus" />
  <species id="dIDP_cytosol" name="dIDP_cytosol" speciesType="dIDP" boundaryCondition="false" compartment="cytosol" />
  <species id="dIDP_mitochondrion" name="dIDP_mitochondrion" speciesType="dIDP" boundaryCondition="false" compartment="mitochondrion" />
  <species id="dITP_cytosol" name="dITP_cytosol" speciesType="dITP" boundaryCondition="false" compartment="cytosol" />
  <species id="dITP_mitochondrion" name="dITP_mitochondrion" speciesType="dITP" boundaryCondition="false" compartment="mitochondrion" />
  <species id="dTDP_apicoplast" name="dTDP_apicoplast" speciesType="dTDP" boundaryCondition="false" compartment="apicoplast" />
  <species id="dTDP_cytosol" name="dTDP_cytosol" speciesType="dTDP" boundaryCondition="false" compartment="cytosol" />
  <species id="dTDP_mitochondrion" name="dTDP_mitochondrion" speciesType="dTDP" boundaryCondition="false" compartment="mitochondrion" />
  <species id="dTMP_apicoplast" name="dTMP_apicoplast" speciesType="dTMP" boundaryCondition="false" compartment="apicoplast" />
  <species id="dTMP_cytosol" name="dTMP_cytosol" speciesType="dTMP" boundaryCondition="false" compartment="cytosol" />
  <species id="dTTP_apicoplast" name="dTTP_apicoplast" speciesType="dTTP" boundaryCondition="false" compartment="apicoplast" />
  <species id="dTTP_cytosol" name="dTTP_cytosol" speciesType="dTTP" boundaryCondition="false" compartment="cytosol" />
  <species id="dTTP_mitochondrion" name="dTTP_mitochondrion" speciesType="dTTP" boundaryCondition="false" compartment="mitochondrion" />
  <species id="dTTP_nucleus" name="dTTP_nucleus" speciesType="dTTP" boundaryCondition="false" compartment="nucleus" />
  <species id="dUDP_apicoplast" name="dUDP_apicoplast" speciesType="dUDP" boundaryCondition="false" compartment="apicoplast" />
  <species id="dUDP_cytosol" name="dUDP_cytosol" speciesType="dUDP" boundaryCondition="false" compartment="cytosol" />
  <species id="dUDP_mitochondrion" name="dUDP_mitochondrion" speciesType="dUDP" boundaryCondition="false" compartment="mitochondrion" />
  <species id="dUMP_apicoplast" name="dUMP_apicoplast" speciesType="dUMP" boundaryCondition="false" compartment="apicoplast" />
  <species id="dUMP_cytosol" name="dUMP_cytosol" speciesType="dUMP" boundaryCondition="false" compartment="cytosol" />
  <species id="dUTP_cytosol" name="dUTP_cytosol" speciesType="dUTP" boundaryCondition="false" compartment="cytosol" />
  <species id="dUTP_mitochondrion" name="dUTP_mitochondrion" speciesType="dUTP" boundaryCondition="false" compartment="mitochondrion" />
  <species id="gamma-L-Glutamyl-L-cysteine_cytosol" name="gamma-L-Glutamyl-L-cysteine_cytosol" speciesType="gamma-L-Glutamyl-L-cysteine" boundaryCondition="false" compartment="cytosol" />
  <species id="isowighteone_cytosol" name="isowighteone_cytosol" speciesType="isowighteone" boundaryCondition="false" compartment="cytosol" />
  <species id="isowighteone_mitochondrion" name="isowighteone_mitochondrion" speciesType="isowighteone" boundaryCondition="false" compartment="mitochondrion" />
  <species id="lupiwighteone_cytosol" name="lupiwighteone_cytosol" speciesType="lupiwighteone" boundaryCondition="false" compartment="cytosol" />
  <species id="lupiwighteone_mitochondrion" name="lupiwighteone_mitochondrion" speciesType="lupiwighteone" boundaryCondition="false" compartment="mitochondrion" />
  <species id="mRNA_a_apicoplast" name="mRNA_a_apicoplast" speciesType="mRNA_a" boundaryCondition="false" compartment="apicoplast" />
  <species id="mRNA_m_mitochondrion" name="mRNA_m_mitochondrion" speciesType="mRNA_m" boundaryCondition="false" compartment="mitochondrion" />
  <species id="mRNA_n_cytosol" name="mRNA_n_cytosol" speciesType="mRNA_n" boundaryCondition="false" compartment="cytosol" />
  <species id="mRNA_n_nucleus" name="mRNA_n_nucleus" speciesType="mRNA_n" boundaryCondition="false" compartment="nucleus" />
  <species id="myo-Inositol_4-phosphate_cytosol" name="myo-Inositol_4-phosphate_cytosol" speciesType="myo-Inositol_4-phosphate" boundaryCondition="false" compartment="cytosol" />
  <species id="myo-Inositol_cytosol" name="myo-Inositol_cytosol" speciesType="myo-Inositol" boundaryCondition="false" compartment="cytosol" />
  <species id="p-Hydroxyphenyl_lignin_apicoplast" name="p-Hydroxyphenyl_lignin_apicoplast" speciesType="p-Hydroxyphenyl_lignin" boundaryCondition="false" compartment="apicoplast" />
  <species id="p-Hydroxyphenyl_lignin_mitochondrion" name="p-Hydroxyphenyl_lignin_mitochondrion" speciesType="p-Hydroxyphenyl_lignin" boundaryCondition="false" compartment="mitochondrion" />
  <species id="p-aminobenzoate-beta-D-glucopyranosyl_ester_cytosol" name="p-aminobenzoate-beta-D-glucopyranosyl_ester_cytosol" speciesType="p-aminobenzoate-beta-D-glucopyranosyl_ester" boundaryCondition="false" compartment="cytosol" />
  <species id="protein-S-sulfanylcysteine_apicoplast" name="protein-S-sulfanylcysteine_apicoplast" speciesType="protein-S-sulfanylcysteine" boundaryCondition="false" compartment="apicoplast" />
  <species id="protein-S-sulfanylcysteine_endoplasmic_reticulum" name="protein-S-sulfanylcysteine_endoplasmic_reticulum" speciesType="protein-S-sulfanylcysteine_endoplasmic" boundaryCondition="false" compartment="reticulum" />
  <species id="protein-S-sulfanylcysteine_mitochondrion" name="protein-S-sulfanylcysteine_mitochondrion" speciesType="protein-S-sulfanylcysteine" boundaryCondition="false" compartment="mitochondrion" />
  <species id="ribose-1-arsenate_cytosol" name="ribose-1-arsenate_cytosol" speciesType="ribose-1-arsenate" boundaryCondition="false" compartment="cytosol" />
  <species id="sn-Glycerol_3-phosphate_apicoplast" name="sn-Glycerol_3-phosphate_apicoplast" speciesType="sn-Glycerol_3-phosphate" boundaryCondition="false" compartment="apicoplast" />
  <species id="sn-Glycerol_3-phosphate_cytosol" name="sn-Glycerol_3-phosphate_cytosol" speciesType="sn-Glycerol_3-phosphate" boundaryCondition="false" compartment="cytosol" />
  <species id="sn-Glycerol_3-phosphate_cytosol_host" name="sn-Glycerol_3-phosphate_cytosol_host" speciesType="sn-Glycerol_3-phosphate_cytosol" boundaryCondition="false" compartment="host" />
  <species id="sn-Glycerol_3-phosphate_mitochondrion" name="sn-Glycerol_3-phosphate_mitochondrion" speciesType="sn-Glycerol_3-phosphate" boundaryCondition="false" compartment="mitochondrion" />
  <species id="sn-glycero-3-Phosphocholine_apicoplast" name="sn-glycero-3-Phosphocholine_apicoplast" speciesType="sn-glycero-3-Phosphocholine" boundaryCondition="false" compartment="apicoplast" />
  <species id="sn-glycero-3-Phosphocholine_cytosol" name="sn-glycero-3-Phosphocholine_cytosol" speciesType="sn-glycero-3-Phosphocholine" boundaryCondition="false" compartment="cytosol" />
  <species id="sn-glycero-3-Phosphocholine_mitochondrion" name="sn-glycero-3-Phosphocholine_mitochondrion" speciesType="sn-glycero-3-Phosphocholine" boundaryCondition="false" compartment="mitochondrion" />
  <species id="sn-glycero-3-Phosphoethanolamine_apicoplast" name="sn-glycero-3-Phosphoethanolamine_apicoplast" speciesType="sn-glycero-3-Phosphoethanolamine" boundaryCondition="false" compartment="apicoplast" />
  <species id="sn-glycero-3-Phosphoethanolamine_cytosol" name="sn-glycero-3-Phosphoethanolamine_cytosol" speciesType="sn-glycero-3-Phosphoethanolamine" boundaryCondition="false" compartment="cytosol" />
  <species id="tRNA(Ala)_apicoplast" name="tRNA(Ala)_apicoplast" speciesType="tRNA(Ala)" boundaryCondition="false" compartment="apicoplast" />
  <species id="tRNA(Ala)_cytosol" name="tRNA(Ala)_cytosol" speciesType="tRNA(Ala)" boundaryCondition="false" compartment="cytosol" />
  <species id="tRNA(Ala)_mitochondrion" name="tRNA(Ala)_mitochondrion" speciesType="tRNA(Ala)" boundaryCondition="false" compartment="mitochondrion" />
  <species id="tRNA(Ala)_nucleus" name="tRNA(Ala)_nucleus" speciesType="tRNA(Ala)" boundaryCondition="false" compartment="nucleus" />
  <species id="tRNA(Arg)_apicoplast" name="tRNA(Arg)_apicoplast" speciesType="tRNA(Arg)" boundaryCondition="false" compartment="apicoplast" />
  <species id="tRNA(Arg)_cytosol" name="tRNA(Arg)_cytosol" speciesType="tRNA(Arg)" boundaryCondition="false" compartment="cytosol" />
  <species id="tRNA(Arg)_mitochondrion" name="tRNA(Arg)_mitochondrion" speciesType="tRNA(Arg)" boundaryCondition="false" compartment="mitochondrion" />
  <species id="tRNA(Arg)_nucleus" name="tRNA(Arg)_nucleus" speciesType="tRNA(Arg)" boundaryCondition="false" compartment="nucleus" />
  <species id="tRNA(Asn)_apicoplast" name="tRNA(Asn)_apicoplast" speciesType="tRNA(Asn)" boundaryCondition="false" compartment="apicoplast" />
  <species id="tRNA(Asn)_cytosol" name="tRNA(Asn)_cytosol" speciesType="tRNA(Asn)" boundaryCondition="false" compartment="cytosol" />
  <species id="tRNA(Asn)_mitochondrion" name="tRNA(Asn)_mitochondrion" speciesType="tRNA(Asn)" boundaryCondition="false" compartment="mitochondrion" />
  <species id="tRNA(Asn)_nucleus" name="tRNA(Asn)_nucleus" speciesType="tRNA(Asn)" boundaryCondition="false" compartment="nucleus" />
  <species id="tRNA(Asp)_apicoplast" name="tRNA(Asp)_apicoplast" speciesType="tRNA(Asp)" boundaryCondition="false" compartment="apicoplast" />
  <species id="tRNA(Asp)_cytosol" name="tRNA(Asp)_cytosol" speciesType="tRNA(Asp)" boundaryCondition="false" compartment="cytosol" />
  <species id="tRNA(Asp)_mitochondrion" name="tRNA(Asp)_mitochondrion" speciesType="tRNA(Asp)" boundaryCondition="false" compartment="mitochondrion" />
  <species id="tRNA(Asp)_nucleus" name="tRNA(Asp)_nucleus" speciesType="tRNA(Asp)" boundaryCondition="false" compartment="nucleus" />
  <species id="tRNA(Cys)_apicoplast" name="tRNA(Cys)_apicoplast" speciesType="tRNA(Cys)" boundaryCondition="false" compartment="apicoplast" />
  <species id="tRNA(Cys)_cytosol" name="tRNA(Cys)_cytosol" speciesType="tRNA(Cys)" boundaryCondition="false" compartment="cytosol" />
  <species id="tRNA(Cys)_mitochondrion" name="tRNA(Cys)_mitochondrion" speciesType="tRNA(Cys)" boundaryCondition="false" compartment="mitochondrion" />
  <species id="tRNA(Cys)_nucleus" name="tRNA(Cys)_nucleus" speciesType="tRNA(Cys)" boundaryCondition="false" compartment="nucleus" />
  <species id="tRNA(Gln)_apicoplast" name="tRNA(Gln)_apicoplast" speciesType="tRNA(Gln)" boundaryCondition="false" compartment="apicoplast" />
  <species id="tRNA(Gln)_cytosol" name="tRNA(Gln)_cytosol" speciesType="tRNA(Gln)" boundaryCondition="false" compartment="cytosol" />
  <species id="tRNA(Gln)_mitochondrion" name="tRNA(Gln)_mitochondrion" speciesType="tRNA(Gln)" boundaryCondition="false" compartment="mitochondrion" />
  <species id="tRNA(Gln)_nucleus" name="tRNA(Gln)_nucleus" speciesType="tRNA(Gln)" boundaryCondition="false" compartment="nucleus" />
  <species id="tRNA(Glu)_apicoplast" name="tRNA(Glu)_apicoplast" speciesType="tRNA(Glu)" boundaryCondition="false" compartment="apicoplast" />
  <species id="tRNA(Glu)_cytosol" name="tRNA(Glu)_cytosol" speciesType="tRNA(Glu)" boundaryCondition="false" compartment="cytosol" />
  <species id="tRNA(Glu)_mitochondrion" name="tRNA(Glu)_mitochondrion" speciesType="tRNA(Glu)" boundaryCondition="false" compartment="mitochondrion" />
  <species id="tRNA(Glu)_nucleus" name="tRNA(Glu)_nucleus" speciesType="tRNA(Glu)" boundaryCondition="false" compartment="nucleus" />
  <species id="tRNA(Gly)_apicoplast" name="tRNA(Gly)_apicoplast" speciesType="tRNA(Gly)" boundaryCondition="false" compartment="apicoplast" />
  <species id="tRNA(Gly)_cytosol" name="tRNA(Gly)_cytosol" speciesType="tRNA(Gly)" boundaryCondition="false" compartment="cytosol" />
  <species id="tRNA(Gly)_mitochondrion" name="tRNA(Gly)_mitochondrion" speciesType="tRNA(Gly)" boundaryCondition="false" compartment="mitochondrion" />
  <species id="tRNA(Gly)_nucleus" name="tRNA(Gly)_nucleus" speciesType="tRNA(Gly)" boundaryCondition="false" compartment="nucleus" />
  <species id="tRNA(His)_apicoplast" name="tRNA(His)_apicoplast" speciesType="tRNA(His)" boundaryCondition="false" compartment="apicoplast" />
  <species id="tRNA(His)_cytosol" name="tRNA(His)_cytosol" speciesType="tRNA(His)" boundaryCondition="false" compartment="cytosol" />
  <species id="tRNA(His)_mitochondrion" name="tRNA(His)_mitochondrion" speciesType="tRNA(His)" boundaryCondition="false" compartment="mitochondrion" />
  <species id="tRNA(His)_nucleus" name="tRNA(His)_nucleus" speciesType="tRNA(His)" boundaryCondition="false" compartment="nucleus" />
  <species id="tRNA(Ile)_apicoplast" name="tRNA(Ile)_apicoplast" speciesType="tRNA(Ile)" boundaryCondition="false" compartment="apicoplast" />
  <species id="tRNA(Ile)_cytosol" name="tRNA(Ile)_cytosol" speciesType="tRNA(Ile)" boundaryCondition="false" compartment="cytosol" />
  <species id="tRNA(Ile)_mitochondrion" name="tRNA(Ile)_mitochondrion" speciesType="tRNA(Ile)" boundaryCondition="false" compartment="mitochondrion" />
  <species id="tRNA(Ile)_nucleus" name="tRNA(Ile)_nucleus" speciesType="tRNA(Ile)" boundaryCondition="false" compartment="nucleus" />
  <species id="tRNA(Leu)_apicoplast" name="tRNA(Leu)_apicoplast" speciesType="tRNA(Leu)" boundaryCondition="false" compartment="apicoplast" />
  <species id="tRNA(Leu)_cytosol" name="tRNA(Leu)_cytosol" speciesType="tRNA(Leu)" boundaryCondition="false" compartment="cytosol" />
  <species id="tRNA(Leu)_mitochondrion" name="tRNA(Leu)_mitochondrion" speciesType="tRNA(Leu)" boundaryCondition="false" compartment="mitochondrion" />
  <species id="tRNA(Leu)_nucleus" name="tRNA(Leu)_nucleus" speciesType="tRNA(Leu)" boundaryCondition="false" compartment="nucleus" />
  <species id="tRNA(Lys)_apicoplast" name="tRNA(Lys)_apicoplast" speciesType="tRNA(Lys)" boundaryCondition="false" compartment="apicoplast" />
  <species id="tRNA(Lys)_cytosol" name="tRNA(Lys)_cytosol" speciesType="tRNA(Lys)" boundaryCondition="false" compartment="cytosol" />
  <species id="tRNA(Lys)_mitochondrion" name="tRNA(Lys)_mitochondrion" speciesType="tRNA(Lys)" boundaryCondition="false" compartment="mitochondrion" />
  <species id="tRNA(Lys)_nucleus" name="tRNA(Lys)_nucleus" speciesType="tRNA(Lys)" boundaryCondition="false" compartment="nucleus" />
  <species id="tRNA(Met)_apicoplast" name="tRNA(Met)_apicoplast" speciesType="tRNA(Met)" boundaryCondition="false" compartment="apicoplast" />
  <species id="tRNA(Met)_cytosol" name="tRNA(Met)_cytosol" speciesType="tRNA(Met)" boundaryCondition="false" compartment="cytosol" />
  <species id="tRNA(Met)_mitochondrion" name="tRNA(Met)_mitochondrion" speciesType="tRNA(Met)" boundaryCondition="false" compartment="mitochondrion" />
  <species id="tRNA(Met)_nucleus" name="tRNA(Met)_nucleus" speciesType="tRNA(Met)" boundaryCondition="false" compartment="nucleus" />
  <species id="tRNA(Phe)_apicoplast" name="tRNA(Phe)_apicoplast" speciesType="tRNA(Phe)" boundaryCondition="false" compartment="apicoplast" />
  <species id="tRNA(Phe)_cytosol" name="tRNA(Phe)_cytosol" speciesType="tRNA(Phe)" boundaryCondition="false" compartment="cytosol" />
  <species id="tRNA(Phe)_mitochondrion" name="tRNA(Phe)_mitochondrion" speciesType="tRNA(Phe)" boundaryCondition="false" compartment="mitochondrion" />
  <species id="tRNA(Phe)_nucleus" name="tRNA(Phe)_nucleus" speciesType="tRNA(Phe)" boundaryCondition="false" compartment="nucleus" />
  <species id="tRNA(Pro)_apicoplast" name="tRNA(Pro)_apicoplast" speciesType="tRNA(Pro)" boundaryCondition="false" compartment="apicoplast" />
  <species id="tRNA(Pro)_cytosol" name="tRNA(Pro)_cytosol" speciesType="tRNA(Pro)" boundaryCondition="false" compartment="cytosol" />
  <species id="tRNA(Pro)_mitochondrion" name="tRNA(Pro)_mitochondrion" speciesType="tRNA(Pro)" boundaryCondition="false" compartment="mitochondrion" />
  <species id="tRNA(Pro)_nucleus" name="tRNA(Pro)_nucleus" speciesType="tRNA(Pro)" boundaryCondition="false" compartment="nucleus" />
  <species id="tRNA(Ser)_apicoplast" name="tRNA(Ser)_apicoplast" speciesType="tRNA(Ser)" boundaryCondition="false" compartment="apicoplast" />
  <species id="tRNA(Ser)_cytosol" name="tRNA(Ser)_cytosol" speciesType="tRNA(Ser)" boundaryCondition="false" compartment="cytosol" />
  <species id="tRNA(Ser)_mitochondrion" name="tRNA(Ser)_mitochondrion" speciesType="tRNA(Ser)" boundaryCondition="false" compartment="mitochondrion" />
  <species id="tRNA(Ser)_nucleus" name="tRNA(Ser)_nucleus" speciesType="tRNA(Ser)" boundaryCondition="false" compartment="nucleus" />
  <species id="tRNA(Thr)_apicoplast" name="tRNA(Thr)_apicoplast" speciesType="tRNA(Thr)" boundaryCondition="false" compartment="apicoplast" />
  <species id="tRNA(Thr)_cytosol" name="tRNA(Thr)_cytosol" speciesType="tRNA(Thr)" boundaryCondition="false" compartment="cytosol" />
  <species id="tRNA(Thr)_mitochondrion" name="tRNA(Thr)_mitochondrion" speciesType="tRNA(Thr)" boundaryCondition="false" compartment="mitochondrion" />
  <species id="tRNA(Thr)_nucleus" name="tRNA(Thr)_nucleus" speciesType="tRNA(Thr)" boundaryCondition="false" compartment="nucleus" />
  <species id="tRNA(Trp)_apicoplast" name="tRNA(Trp)_apicoplast" speciesType="tRNA(Trp)" boundaryCondition="false" compartment="apicoplast" />
  <species id="tRNA(Trp)_cytosol" name="tRNA(Trp)_cytosol" speciesType="tRNA(Trp)" boundaryCondition="false" compartment="cytosol" />
  <species id="tRNA(Trp)_mitochondrion" name="tRNA(Trp)_mitochondrion" speciesType="tRNA(Trp)" boundaryCondition="false" compartment="mitochondrion" />
  <species id="tRNA(Trp)_nucleus" name="tRNA(Trp)_nucleus" speciesType="tRNA(Trp)" boundaryCondition="false" compartment="nucleus" />
  <species id="tRNA(Tyr)_apicoplast" name="tRNA(Tyr)_apicoplast" speciesType="tRNA(Tyr)" boundaryCondition="false" compartment="apicoplast" />
  <species id="tRNA(Tyr)_cytosol" name="tRNA(Tyr)_cytosol" speciesType="tRNA(Tyr)" boundaryCondition="false" compartment="cytosol" />
  <species id="tRNA(Tyr)_mitochondrion" name="tRNA(Tyr)_mitochondrion" speciesType="tRNA(Tyr)" boundaryCondition="false" compartment="mitochondrion" />
  <species id="tRNA(Tyr)_nucleus" name="tRNA(Tyr)_nucleus" speciesType="tRNA(Tyr)" boundaryCondition="false" compartment="nucleus" />
  <species id="tRNA(Val)_apicoplast" name="tRNA(Val)_apicoplast" speciesType="tRNA(Val)" boundaryCondition="false" compartment="apicoplast" />
  <species id="tRNA(Val)_cytosol" name="tRNA(Val)_cytosol" speciesType="tRNA(Val)" boundaryCondition="false" compartment="cytosol" />
  <species id="tRNA(Val)_mitochondrion" name="tRNA(Val)_mitochondrion" speciesType="tRNA(Val)" boundaryCondition="false" compartment="mitochondrion" />
  <species id="tRNA(Val)_nucleus" name="tRNA(Val)_nucleus" speciesType="tRNA(Val)" boundaryCondition="false" compartment="nucleus" />
  <species id="toxic_nucleophile_apicoplast" name="toxic_nucleophile_apicoplast" speciesType="toxic_nucleophile" boundaryCondition="false" compartment="apicoplast" />
  <species id="toxic_nucleophile_cytosol" name="toxic_nucleophile_cytosol" speciesType="toxic_nucleophile" boundaryCondition="false" compartment="cytosol" />
  <species id="trans,trans,cis-Geranylgeranyl_diphosphate_cytosol" name="trans,trans,cis-Geranylgeranyl_diphosphate_cytosol" speciesType="trans,trans,cis-Geranylgeranyl_diphosphate" boundaryCondition="false" compartment="cytosol" />
  <species id="trans,trans,cis-Geranylgeranyl_diphosphate_mitochondrion" name="trans,trans,cis-Geranylgeranyl_diphosphate_mitochondrion" speciesType="trans,trans,cis-Geranylgeranyl_diphosphate" boundaryCondition="false" compartment="mitochondrion" />
  <species id="trans,trans-Farnesyl_diphosphate_cytosol" name="trans,trans-Farnesyl_diphosphate_cytosol" speciesType="trans,trans-Farnesyl_diphosphate" boundaryCondition="false" compartment="cytosol" />
  <species id="trans,trans-Farnesyl_diphosphate_mitochondrion" name="trans,trans-Farnesyl_diphosphate_mitochondrion" speciesType="trans,trans-Farnesyl_diphosphate" boundaryCondition="false" compartment="mitochondrion" />
  <species id="trans-4-Hydroxy-L-proline_cytosol" name="trans-4-Hydroxy-L-proline_cytosol" speciesType="trans-4-Hydroxy-L-proline" boundaryCondition="false" compartment="cytosol" />
  <species id="trans-Dec-2-enoyl-[acp]_apicoplast" name="trans-Dec-2-enoyl-[acp]_apicoplast" speciesType="trans-Dec-2-enoyl-[acp]" boundaryCondition="false" compartment="apicoplast" />
  <species id="trans-Dec-2-enoyl-[acp]_cytosol" name="trans-Dec-2-enoyl-[acp]_cytosol" speciesType="trans-Dec-2-enoyl-[acp]" boundaryCondition="false" compartment="cytosol" />
  <species id="trans-Dodec-2-enoyl-[acp]_apicoplast" name="trans-Dodec-2-enoyl-[acp]_apicoplast" speciesType="trans-Dodec-2-enoyl-[acp]" boundaryCondition="false" compartment="apicoplast" />
  <species id="trans-Dodec-2-enoyl-[acp]_cytosol" name="trans-Dodec-2-enoyl-[acp]_cytosol" speciesType="trans-Dodec-2-enoyl-[acp]" boundaryCondition="false" compartment="cytosol" />
  <species id="trans-Hex-2-enoyl-[acp]_apicoplast" name="trans-Hex-2-enoyl-[acp]_apicoplast" speciesType="trans-Hex-2-enoyl-[acp]" boundaryCondition="false" compartment="apicoplast" />
  <species id="trans-Hex-2-enoyl-[acp]_cytosol" name="trans-Hex-2-enoyl-[acp]_cytosol" speciesType="trans-Hex-2-enoyl-[acp]" boundaryCondition="false" compartment="cytosol" />
  <species id="trans-Hexadec-2-enoyl-[acp]_apicoplast" name="trans-Hexadec-2-enoyl-[acp]_apicoplast" speciesType="trans-Hexadec-2-enoyl-[acp]" boundaryCondition="false" compartment="apicoplast" />
  <species id="trans-Hexadec-2-enoyl-[acp]_cytosol" name="trans-Hexadec-2-enoyl-[acp]_cytosol" speciesType="trans-Hexadec-2-enoyl-[acp]" boundaryCondition="false" compartment="cytosol" />
  <species id="trans-Oct-2-enoyl-[acp]_apicoplast" name="trans-Oct-2-enoyl-[acp]_apicoplast" speciesType="trans-Oct-2-enoyl-[acp]" boundaryCondition="false" compartment="apicoplast" />
  <species id="trans-Oct-2-enoyl-[acp]_cytosol" name="trans-Oct-2-enoyl-[acp]_cytosol" speciesType="trans-Oct-2-enoyl-[acp]" boundaryCondition="false" compartment="cytosol" />
  <species id="trans-Tetradec-2-enoyl-[acp]_apicoplast" name="trans-Tetradec-2-enoyl-[acp]_apicoplast" speciesType="trans-Tetradec-2-enoyl-[acp]" boundaryCondition="false" compartment="apicoplast" />
  <species id="trans-Tetradec-2-enoyl-[acp]_cytosol" name="trans-Tetradec-2-enoyl-[acp]_cytosol" speciesType="trans-Tetradec-2-enoyl-[acp]" boundaryCondition="false" compartment="cytosol" />
</listOfSpecies>
<listOfReactions>
  <reaction id="R03955_m" name="R03955_m" reversible="true">
    <listOfReactants>
      <speciesReference species="Xanthurenic_acid_mitochondrion" stoichiometry="1"/>
    </listOfReactants>
    <listOfProducts>
      <speciesReference species="8-Methoxykynurenate_mitochondrion" stoichiometry="1"/>
    </listOfProducts>
    <kineticLaw>
      <listOfParameters>
        <parameter id="equilibrium_constant" value="1"/>
      </listOfParameters>
    </kineticLaw>
  </reaction>
  <reaction id="R01655_c" name="R01655_c" reversible="true">
    <listOfReactants>
      <speciesReference species="5,10-Methenyltetrahydrofolate_cytosol" stoichiometry="1"/>
      <speciesReference species="H2O_cytosol" stoichiometry="1"/>
    </listOfReactants>
    <listOfProducts>
      <speciesReference species="H+_cytosol" stoichiometry="1"/>
      <speciesReference species="10-Formyltetrahydrofolate_cytosol" stoichiometry="1"/>
    </listOfProducts>
    <kineticLaw>
      <listOfParameters>
        <parameter id="equilibrium_constant" value="1"/>
      </listOfParameters>
    </kineticLaw>
  </reaction>
  <reaction id="Q00075_c" name="Q00075_c" reversible="true">
    <listOfReactants>
      <speciesReference species="L-Galactono-1,4-lactone_cytosol" stoichiometry="1"/>
      <speciesReference species="Cytochrome_c_oxidized_cytosol" stoichiometry="2"/>
    </listOfReactants>
    <listOfProducts>
      <speciesReference species="Ascorbate_cytosol" stoichiometry="1"/>
      <speciesReference species="Cytochrome_c_cytosol" stoichiometry="2"/>
    </listOfProducts>
    <kineticLaw>
      <listOfParameters>
        <parameter id="equilibrium_constant" value="1"/>
      </listOfParameters>
    </kineticLaw>
  </reaction>
  <reaction id="Q00196_c" name="Q00196_c" reversible="true">
    <listOfReactants>
      <speciesReference species="S-Adenosyl-L-homocysteine_cytosol" stoichiometry="1"/>
      <speciesReference species="H2O_cytosol" stoichiometry="1"/>
    </listOfReactants>
    <listOfProducts>
      <speciesReference species="L-Homocysteine_cytosol" stoichiometry="1"/>
      <speciesReference species="active-SAH-hydrolase_cytosol" stoichiometry="1"/>
      <speciesReference species="Adenosine_cytosol" stoichiometry="1"/>
    </listOfProducts>
    <kineticLaw>
      <listOfParameters>
        <parameter id="equilibrium_constant" value="1"/>
      </listOfParameters>
    </kineticLaw>
  </reaction>
  <reaction id="Q00131_c" name="Q00131_c" reversible="true">
    <listOfReactants>
      <speciesReference species="Dolichyl_phosphate_D-mannose_cytosol" stoichiometry="1"/>
    </listOfReactants>
    <listOfProducts>
      <speciesReference species="Lipid-linked_oligosaccharide_cytosol" stoichiometry="1"/>
      <speciesReference species="Dolichyl_phosphate_cytosol" stoichiometry="1"/>
    </listOfProducts>
    <kineticLaw>
      <listOfParameters>
        <parameter id="equilibrium_constant" value="1"/>
      </listOfParameters>
    </kineticLaw>
  </reaction>
  <reaction id="R04954_a" name="R04954_a" reversible="true">
    <listOfReactants>
      <speciesReference species="(R)-3-Hydroxyhexanoyl-[acp]_apicoplast" stoichiometry="1"/>
    </listOfReactants>
    <listOfProducts>
      <speciesReference species="trans-Hex-2-enoyl-[acp]_apicoplast" stoichiometry="1"/>
      <speciesReference species="H2O_apicoplast" stoichiometry="1"/>
    </listOfProducts>
    <kineticLaw>
      <listOfParameters>
        <parameter id="equilibrium_constant" value="1"/>
      </listOfParameters>
    </kineticLaw>
  </reaction>
  <reaction id="T243" name="T243" reversible="true">
    <listOfReactants>
      <speciesReference species="tRNA(Pro)_nucleus" stoichiometry="1"/>
    </listOfReactants>
    <listOfProducts>
      <speciesReference species="tRNA(Pro)_cytosol" stoichiometry="1"/>
    </listOfProducts>
    <kineticLaw>
      <listOfParameters>
        <parameter id="equilibrium_constant" value="1"/>
      </listOfParameters>
    </kineticLaw>
  </reaction>
  <reaction id="T56" name="T56" reversible="true">
    <listOfReactants>
      <speciesReference species="(R)-Lactate_cytosol_host" stoichiometry="1"/>
      <speciesReference species="H+_cytosol_host" stoichiometry="1"/>
    </listOfReactants>
    <listOfProducts>
      <speciesReference species="H+_cytosol" stoichiometry="1"/>
      <speciesReference species="(R)-Lactate_cytosol" stoichiometry="1"/>
    </listOfProducts>
    <kineticLaw>
      <listOfParameters>
        <parameter id="equilibrium_constant" value="1"/>
      </listOfParameters>
    </kineticLaw>
  </reaction>
  <reaction id="T161" name="T161" reversible="true">
    <listOfReactants>
      <speciesReference species="Polypeptide_cytosol" stoichiometry="1"/>
      <speciesReference species="ATP_cytosol" stoichiometry="1"/>
    </listOfReactants>
    <listOfProducts>
      <speciesReference species="Polypeptide_apicoplast" stoichiometry="1"/>
      <speciesReference species="Orthophosphate_cytosol" stoichiometry="1"/>
      <speciesReference species="ADP_cytosol" stoichiometry="1"/>
    </listOfProducts>
    <kineticLaw>
      <listOfParameters>
        <parameter id="equilibrium_constant" value="1"/>
      </listOfParameters>
    </kineticLaw>
  </reaction>
  <reaction id="Q00115_c" name="Q00115_c" reversible="true">
    <listOfReactants>
      <speciesReference species="D-Ribose_5-phosphate_cytosol" stoichiometry="1"/>
      <speciesReference species="dATP_cytosol" stoichiometry="1"/>
    </listOfReactants>
    <listOfProducts>
      <speciesReference species="5-Phospho-alpha-D-ribose_1-diphosphate_cytosol" stoichiometry="1"/>
      <speciesReference species="dAMP_cytosol" stoichiometry="1"/>
    </listOfProducts>
    <kineticLaw>
      <listOfParameters>
        <parameter id="equilibrium_constant" value="1"/>
      </listOfParameters>
    </kineticLaw>
  </reaction>
  <reaction id="R02061_c" name="R02061_c" reversible="true">
    <listOfReactants>
      <speciesReference species="Isopentenyl_diphosphate_cytosol" stoichiometry="1"/>
      <speciesReference species="trans,trans-Farnesyl_diphosphate_cytosol" stoichiometry="1"/>
    </listOfReactants>
    <listOfProducts>
      <speciesReference species="Geranylgeranyl_diphosphate_cytosol" stoichiometry="1"/>
      <speciesReference species="Pyrophosphate_cytosol" stoichiometry="1"/>
    </listOfProducts>
    <kineticLaw>
      <listOfParameters>
        <parameter id="equilibrium_constant" value="1"/>
      </listOfParameters>
    </kineticLaw>
  </reaction>
  <reaction id="R03650_c" name="R03650_c" reversible="true">
    <listOfReactants>
      <speciesReference species="tRNA(Cys)_cytosol" stoichiometry="1"/>
      <speciesReference species="ATP_cytosol" stoichiometry="1"/>
      <speciesReference species="L-Cysteine_cytosol" stoichiometry="1"/>
    </listOfReactants>
    <listOfProducts>
      <speciesReference species="Pyrophosphate_cytosol" stoichiometry="1"/>
      <speciesReference species="AMP_cytosol" stoichiometry="1"/>
      <speciesReference species="L-Cysteinyl-tRNA(Cys)_cytosol" stoichiometry="1"/>
    </listOfProducts>
    <kineticLaw>
      <listOfParameters>
        <parameter id="equilibrium_constant" value="1"/>
      </listOfParameters>
    </kineticLaw>
  </reaction>
  <reaction id="R01251_c" name="R01251_c" reversible="true">
    <listOfReactants>
      <speciesReference species="NADP+_cytosol" stoichiometry="1"/>
      <speciesReference species="L-Proline_cytosol" stoichiometry="1"/>
    </listOfReactants>
    <listOfProducts>
      <speciesReference species="(S)-1-Pyrroline-5-carboxylate_cytosol" stoichiometry="1"/>
      <speciesReference species="NADPH_cytosol" stoichiometry="1"/>
      <speciesReference species="H+_cytosol" stoichiometry="1"/>
    </listOfProducts>
    <kineticLaw>
      <listOfParameters>
        <parameter id="equilibrium_constant" value="1"/>
      </listOfParameters>
    </kineticLaw>
  </reaction>
  <reaction id="T151" name="T151" reversible="true">
    <listOfReactants>
      <speciesReference species="H+_cytosol" stoichiometry="1"/>
      <speciesReference species="L-Cysteine_cytosol" stoichiometry="1"/>
    </listOfReactants>
    <listOfProducts>
      <speciesReference species="L-Cysteine_apicoplast" stoichiometry="1"/>
      <speciesReference species="H+_apicoplast" stoichiometry="1"/>
    </listOfProducts>
    <kineticLaw>
      <listOfParameters>
        <parameter id="equilibrium_constant" value="1"/>
      </listOfParameters>
    </kineticLaw>
  </reaction>
  <reaction id="R00796_m" name="R00796_m" reversible="true">
    <listOfReactants>
      <speciesReference species="NADP+_mitochondrion" stoichiometry="1"/>
      <speciesReference species="Nitrite_mitochondrion" stoichiometry="1"/>
      <speciesReference species="H2O_mitochondrion" stoichiometry="1"/>
    </listOfReactants>
    <listOfProducts>
      <speciesReference species="NADPH_mitochondrion" stoichiometry="1"/>
      <speciesReference species="H+_mitochondrion" stoichiometry="1"/>
      <speciesReference species="Nitrate_mitochondrion" stoichiometry="1"/>
    </listOfProducts>
    <kineticLaw>
      <listOfParameters>
        <parameter id="equilibrium_constant" value="1"/>
      </listOfParameters>
    </kineticLaw>
  </reaction>
  <reaction id="R02662_m" name="R02662_m" reversible="true">
    <listOfReactants>
      <speciesReference species="Enzyme_N6-(dihydrolipoyl)lysine_mitochondrion" stoichiometry="1"/>
      <speciesReference species="2-Methylpropanoyl-CoA_mitochondrion" stoichiometry="1"/>
    </listOfReactants>
    <listOfProducts>
      <speciesReference species="CoA_mitochondrion" stoichiometry="1"/>
      <speciesReference species="[Dihydrolipoyllysine-residue_(2-methylpropanoyl)transferase]S-(2-methylpropanoyl)dihydrolipoyllysine_mitochondrion" stoichiometry="1"/>
    </listOfProducts>
    <kineticLaw>
      <listOfParameters>
        <parameter id="equilibrium_constant" value="1"/>
      </listOfParameters>
    </kineticLaw>
  </reaction>
  <reaction id="Q00146_a" name="Q00146_a" reversible="true">
    <listOfReactants>
      <speciesReference species="H2O_apicoplast" stoichiometry="1"/>
      <speciesReference species="XDP_apicoplast" stoichiometry="1"/>
    </listOfReactants>
    <listOfProducts>
      <speciesReference species="Orthophosphate_apicoplast" stoichiometry="1"/>
      <speciesReference species="Xanthosine_5'-phosphate_apicoplast" stoichiometry="1"/>
    </listOfProducts>
    <kineticLaw>
      <listOfParameters>
        <parameter id="equilibrium_constant" value="1"/>
      </listOfParameters>
    </kineticLaw>
  </reaction>
  <reaction id="R00926_c" name="R00926_c" reversible="true">
    <listOfReactants>
      <speciesReference species="CoA_cytosol" stoichiometry="1"/>
      <speciesReference species="Propinol_adenylate_cytosol" stoichiometry="1"/>
    </listOfReactants>
    <listOfProducts>
      <speciesReference species="AMP_cytosol" stoichiometry="1"/>
      <speciesReference species="Propanoyl-CoA_cytosol" stoichiometry="1"/>
    </listOfProducts>
    <kineticLaw>
      <listOfParameters>
        <parameter id="equilibrium_constant" value="1"/>
      </listOfParameters>
    </kineticLaw>
  </reaction>
  <reaction id="Q00091_m" name="Q00091_m" reversible="true">
    <listOfReactants>
      <speciesReference species="2'-Hydroxygenistein_mitochondrion" stoichiometry="1"/>
      <speciesReference species="Dimethylallyl_diphosphate_mitochondrion" stoichiometry="1"/>
    </listOfReactants>
    <listOfProducts>
      <speciesReference species="Pyrophosphate_mitochondrion" stoichiometry="1"/>
      <speciesReference species="2,3-dehydrokievitone_mitochondrion" stoichiometry="1"/>
    </listOfProducts>
    <kineticLaw>
      <listOfParameters>
        <parameter id="equilibrium_constant" value="1"/>
      </listOfParameters>
    </kineticLaw>
  </reaction>
  <reaction id="R04535_a" name="R04535_a" reversible="true">
    <listOfReactants>
      <speciesReference species="(3R)-3-Hydroxydecanoyl-[acyl-carrier_protein]_apicoplast" stoichiometry="1"/>
    </listOfReactants>
    <listOfProducts>
      <speciesReference species="trans-Dec-2-enoyl-[acp]_apicoplast" stoichiometry="1"/>
      <speciesReference species="H2O_apicoplast" stoichiometry="1"/>
    </listOfProducts>
    <kineticLaw>
      <listOfParameters>
        <parameter id="equilibrium_constant" value="1"/>
      </listOfParameters>
    </kineticLaw>
  </reaction>
  <reaction id="R03651_c" name="R03651_c" reversible="true">
    <listOfReactants>
      <speciesReference species="tRNA(Gln)_cytosol" stoichiometry="1"/>
      <speciesReference species="ATP_cytosol" stoichiometry="1"/>
      <speciesReference species="L-Glutamate_cytosol" stoichiometry="1"/>
    </listOfReactants>
    <listOfProducts>
      <speciesReference species="L-Glutamyl-tRNA(Gln)_cytosol" stoichiometry="1"/>
      <speciesReference species="Pyrophosphate_cytosol" stoichiometry="1"/>
      <speciesReference species="AMP_cytosol" stoichiometry="1"/>
    </listOfProducts>
    <kineticLaw>
      <listOfParameters>
        <parameter id="equilibrium_constant" value="1"/>
      </listOfParameters>
    </kineticLaw>
  </reaction>
  <reaction id="R01528_c" name="R01528_c" reversible="true">
    <listOfReactants>
      <speciesReference species="6-Phospho-D-gluconate_cytosol" stoichiometry="1"/>
      <speciesReference species="NADP+_cytosol" stoichiometry="1"/>
    </listOfReactants>
    <listOfProducts>
      <speciesReference species="NADPH_cytosol" stoichiometry="1"/>
      <speciesReference species="D-Ribulose_5-phosphate_cytosol" stoichiometry="1"/>
      <speciesReference species="H+_cytosol" stoichiometry="1"/>
      <speciesReference species="CO2_cytosol" stoichiometry="1"/>
    </listOfProducts>
    <kineticLaw>
      <listOfParameters>
        <parameter id="equilibrium_constant" value="1"/>
      </listOfParameters>
    </kineticLaw>
  </reaction>
  <reaction id="R07618_a" name="R07618_a" reversible="true">
    <listOfReactants>
      <speciesReference species="NAD+_apicoplast" stoichiometry="1"/>
      <speciesReference species="Enzyme_N6-(dihydrolipoyl)lysine_apicoplast" stoichiometry="1"/>
    </listOfReactants>
    <listOfProducts>
      <speciesReference species="NADH_apicoplast" stoichiometry="1"/>
      <speciesReference species="H+_apicoplast" stoichiometry="1"/>
      <speciesReference species="Enzyme_N6-(lipoyl)lysine_apicoplast" stoichiometry="1"/>
    </listOfProducts>
    <kineticLaw>
      <listOfParameters>
        <parameter id="equilibrium_constant" value="1"/>
      </listOfParameters>
    </kineticLaw>
  </reaction>
  <reaction id="R02326_c" name="R02326_c" reversible="true">
    <listOfReactants>
      <speciesReference species="dCDP_cytosol" stoichiometry="1"/>
      <speciesReference species="ATP_cytosol" stoichiometry="1"/>
    </listOfReactants>
    <listOfProducts>
      <speciesReference species="dCTP_cytosol" stoichiometry="1"/>
      <speciesReference species="ADP_cytosol" stoichiometry="1"/>
    </listOfProducts>
    <kineticLaw>
      <listOfParameters>
        <parameter id="equilibrium_constant" value="1"/>
      </listOfParameters>
    </kineticLaw>
  </reaction>
  <reaction id="Q00137_er" name="Q00137_er" reversible="true">
    <listOfReactants>
      <speciesReference species="Phosphatidylethanolamine_endoplasmic_reticulum" stoichiometry="1"/>
      <speciesReference species="ManAlpha1-2ManAlpha1-6ManAlpha1-4GlcN-PI-Palm_endoplasmic_reticulum" stoichiometry="1"/>
    </listOfReactants>
    <listOfProducts>
      <speciesReference species="EtN-P6-ManAlpha1-2ManAlpha1-6ManAlpha1-4GlcN-PI-Palm_endoplasmic_reticulum" stoichiometry="1"/>
    </listOfProducts>
    <kineticLaw>
      <listOfParameters>
        <parameter id="equilibrium_constant" value="1"/>
      </listOfParameters>
    </kineticLaw>
  </reaction>
  <reaction id="T332" name="T332" reversible="true">
    <listOfReactants>
      <speciesReference species="Isopentenyl_diphosphate_apicoplast" stoichiometry="1"/>
    </listOfReactants>
    <listOfProducts>
      <speciesReference species="Isopentenyl_diphosphate_cytosol" stoichiometry="1"/>
    </listOfProducts>
    <kineticLaw>
      <listOfParameters>
        <parameter id="equilibrium_constant" value="1"/>
      </listOfParameters>
    </kineticLaw>
  </reaction>
  <reaction id="R00667_c" name="R00667_c" reversible="true">
    <listOfReactants>
      <speciesReference species="2-Oxoglutarate_cytosol" stoichiometry="1"/>
      <speciesReference species="L-Ornithine_cytosol" stoichiometry="1"/>
    </listOfReactants>
    <listOfProducts>
      <speciesReference species="L-Glutamate_cytosol" stoichiometry="1"/>
      <speciesReference species="L-Glutamate_5-semialdehyde_cytosol" stoichiometry="1"/>
    </listOfProducts>
    <kineticLaw>
      <listOfParameters>
        <parameter id="equilibrium_constant" value="1"/>
      </listOfParameters>
    </kineticLaw>
  </reaction>
  <reaction id="Q00179_m" name="Q00179_m" reversible="true">
    <listOfReactants>
      <speciesReference species="ATP_mitochondrion" stoichiometry="0.31"/>
      <speciesReference species="CTP_mitochondrion" stoichiometry="0.14"/>
      <speciesReference species="GTP_mitochondrion" stoichiometry="0.14"/>
      <speciesReference species="UTP_mitochondrion" stoichiometry="0.41"/>
    </listOfReactants>
    <listOfProducts>
      <speciesReference species="Pyrophosphate_mitochondrion" stoichiometry="1"/>
      <speciesReference species="mRNA_m_mitochondrion" stoichiometry="1"/>
    </listOfProducts>
    <kineticLaw>
      <listOfParameters>
        <parameter id="equilibrium_constant" value="1"/>
      </listOfParameters>
    </kineticLaw>
  </reaction>
  <reaction id="R00512_a" name="R00512_a" reversible="true">
    <listOfReactants>
      <speciesReference species="CMP_apicoplast" stoichiometry="1"/>
      <speciesReference species="ATP_apicoplast" stoichiometry="1"/>
    </listOfReactants>
    <listOfProducts>
      <speciesReference species="ADP_apicoplast" stoichiometry="1"/>
      <speciesReference species="CDP_apicoplast" stoichiometry="1"/>
    </listOfProducts>
    <kineticLaw>
      <listOfParameters>
        <parameter id="equilibrium_constant" value="1"/>
      </listOfParameters>
    </kineticLaw>
  </reaction>
  <reaction id="R00085_a" name="R00085_a" reversible="true">
    <listOfReactants>
      <speciesReference species="ATP_apicoplast" stoichiometry="1"/>
      <speciesReference species="H2O_apicoplast" stoichiometry="2"/>
    </listOfReactants>
    <listOfProducts>
      <speciesReference species="AMP_apicoplast" stoichiometry="1"/>
      <speciesReference species="Orthophosphate_apicoplast" stoichiometry="2"/>
    </listOfProducts>
    <kineticLaw>
      <listOfParameters>
        <parameter id="equilibrium_constant" value="1"/>
      </listOfParameters>
    </kineticLaw>
  </reaction>
  <reaction id="R04216_c" name="R04216_c" reversible="true">
    <listOfReactants>
      <speciesReference species="Dolichyl_diphosphooligosaccharide_cytosol" stoichiometry="1"/>
      <speciesReference species="Protein_asparagine_cytosol" stoichiometry="1"/>
    </listOfReactants>
    <listOfProducts>
      <speciesReference species="Dolichyl_diphosphate_cytosol" stoichiometry="1"/>
      <speciesReference species="Glycoprotein_with_the_oligosaccharide_chain_attached_by_N-glycosyllinkage_to_protein_L-asparagine_cytosol" stoichiometry="1"/>
    </listOfProducts>
    <kineticLaw>
      <listOfParameters>
        <parameter id="equilibrium_constant" value="1"/>
      </listOfParameters>
    </kineticLaw>
  </reaction>
  <reaction id="R08163_a" name="R08163_a" reversible="true">
    <listOfReactants>
      <speciesReference species="Stearoyl-[acyl-carrier_protein]_apicoplast" stoichiometry="1"/>
      <speciesReference species="H2O_apicoplast" stoichiometry="1"/>
    </listOfReactants>
    <listOfProducts>
      <speciesReference species="Acyl-carrier_protein_apicoplast" stoichiometry="1"/>
      <speciesReference species="Octadecanoic_acid_apicoplast" stoichiometry="1"/>
    </listOfProducts>
    <kineticLaw>
      <listOfParameters>
        <parameter id="equilibrium_constant" value="1"/>
      </listOfParameters>
    </kineticLaw>
  </reaction>
  <reaction id="R08219_c" name="R08219_c" reversible="true">
    <listOfReactants>
      <speciesReference species="L-Seryl-tRNA_cytosol" stoichiometry="1"/>
      <speciesReference species="Selenophosphate_cytosol" stoichiometry="1"/>
    </listOfReactants>
    <listOfProducts>
      <speciesReference species="Orthophosphate_cytosol" stoichiometry="1"/>
      <speciesReference species="L-Selenocysteinyl-tRNA_cytosol" stoichiometry="1"/>
    </listOfProducts>
    <kineticLaw>
      <listOfParameters>
        <parameter id="equilibrium_constant" value="1"/>
      </listOfParameters>
    </kineticLaw>
  </reaction>
  <reaction id="T355" name="T355" reversible="true">
    <listOfReactants>
      <speciesReference species="S-Adenosyl-L-homocysteine_endoplasmic_reticulum" stoichiometry="1"/>
    </listOfReactants>
    <listOfProducts>
      <speciesReference species="S-Adenosyl-L-homocysteine_cytosol" stoichiometry="1"/>
    </listOfProducts>
    <kineticLaw>
      <listOfParameters>
        <parameter id="equilibrium_constant" value="1"/>
      </listOfParameters>
    </kineticLaw>
  </reaction>
  <reaction id="T86" name="T86" reversible="true">
    <listOfReactants>
      <speciesReference species="L-Homocysteine_cytosol" stoichiometry="1"/>
    </listOfReactants>
    <listOfProducts>
      <speciesReference species="L-Homocysteine_cytosol_host" stoichiometry="1"/>
    </listOfProducts>
    <kineticLaw>
      <listOfParameters>
        <parameter id="equilibrium_constant" value="1"/>
      </listOfParameters>
    </kineticLaw>
  </reaction>
  <reaction id="R00235_c" name="R00235_c" reversible="true">
    <listOfReactants>
      <speciesReference species="CoA_cytosol" stoichiometry="1"/>
      <speciesReference species="ATP_cytosol" stoichiometry="1"/>
      <speciesReference species="Acetate_cytosol" stoichiometry="1"/>
    </listOfReactants>
    <listOfProducts>
      <speciesReference species="Acetyl-CoA_cytosol" stoichiometry="1"/>
      <speciesReference species="Pyrophosphate_cytosol" stoichiometry="1"/>
      <speciesReference species="AMP_cytosol" stoichiometry="1"/>
    </listOfProducts>
    <kineticLaw>
      <listOfParameters>
        <parameter id="equilibrium_constant" value="1"/>
      </listOfParameters>
    </kineticLaw>
  </reaction>
  <reaction id="R03943_m" name="R03943_m" reversible="true">
    <listOfReactants>
      <speciesReference species="S-Adenosyl-L-methionine_mitochondrion" stoichiometry="1"/>
      <speciesReference species="N-Methyltyramine_mitochondrion" stoichiometry="1"/>
    </listOfReactants>
    <listOfProducts>
      <speciesReference species="S-Adenosyl-L-homocysteine_mitochondrion" stoichiometry="1"/>
      <speciesReference species="Hordenine_mitochondrion" stoichiometry="1"/>
    </listOfProducts>
    <kineticLaw>
      <listOfParameters>
        <parameter id="equilibrium_constant" value="1"/>
      </listOfParameters>
    </kineticLaw>
  </reaction>
  <reaction id="T105" name="T105" reversible="true">
    <listOfReactants>
      <speciesReference species="(9Z)-Octadecenoic_acid_cytosol_host" stoichiometry="1"/>
    </listOfReactants>
    <listOfProducts>
      <speciesReference species="(9Z)-Octadecenoic_acid_cytosol" stoichiometry="1"/>
    </listOfProducts>
    <kineticLaw>
      <listOfParameters>
        <parameter id="equilibrium_constant" value="1"/>
      </listOfParameters>
    </kineticLaw>
  </reaction>
  <reaction id="R00961_a" name="R00961_a" reversible="true">
    <listOfReactants>
      <speciesReference species="H2O_apicoplast" stoichiometry="1"/>
      <speciesReference species="IDP_apicoplast" stoichiometry="1"/>
    </listOfReactants>
    <listOfProducts>
      <speciesReference species="IMP_apicoplast" stoichiometry="1"/>
      <speciesReference species="Orthophosphate_apicoplast" stoichiometry="1"/>
    </listOfProducts>
    <kineticLaw>
      <listOfParameters>
        <parameter id="equilibrium_constant" value="1"/>
      </listOfParameters>
    </kineticLaw>
  </reaction>
  <reaction id="T270" name="T270" reversible="true">
    <listOfReactants>
      <speciesReference species="L-Cysteine_cytosol" stoichiometry="1"/>
    </listOfReactants>
    <listOfProducts>
      <speciesReference species="L-Cysteine_mitochondrion" stoichiometry="1"/>
    </listOfProducts>
    <kineticLaw>
      <listOfParameters>
        <parameter id="equilibrium_constant" value="1"/>
      </listOfParameters>
    </kineticLaw>
  </reaction>
  <reaction id="R02059_c" name="R02059_c" reversible="true">
    <listOfReactants>
      <speciesReference species="N-Acetyl-D-glucosamine_6-phosphate_cytosol" stoichiometry="1"/>
      <speciesReference species="H2O_cytosol" stoichiometry="1"/>
    </listOfReactants>
    <listOfProducts>
      <speciesReference species="Acetate_cytosol" stoichiometry="1"/>
      <speciesReference species="D-Glucosamine_6-phosphate_cytosol" stoichiometry="1"/>
    </listOfProducts>
    <kineticLaw>
      <listOfParameters>
        <parameter id="equilibrium_constant" value="1"/>
      </listOfParameters>
    </kineticLaw>
  </reaction>
  <reaction id="T11" name="T11" reversible="true">
    <listOfReactants>
      <speciesReference species="L-Alanine_cytosol_host" stoichiometry="1"/>
    </listOfReactants>
    <listOfProducts>
      <speciesReference species="L-Alanine_cytosol" stoichiometry="1"/>
    </listOfProducts>
    <kineticLaw>
      <listOfParameters>
        <parameter id="equilibrium_constant" value="1"/>
      </listOfParameters>
    </kineticLaw>
  </reaction>
  <reaction id="R00969_c" name="R00969_c" reversible="true">
    <listOfReactants>
      <speciesReference species="P1,P4-Bis(5'-uridyl)_tetraphosphate_cytosol" stoichiometry="1"/>
      <speciesReference species="H2O_cytosol" stoichiometry="1"/>
    </listOfReactants>
    <listOfProducts>
      <speciesReference species="UMP_cytosol" stoichiometry="1"/>
      <speciesReference species="UTP_cytosol" stoichiometry="1"/>
    </listOfProducts>
    <kineticLaw>
      <listOfParameters>
        <parameter id="equilibrium_constant" value="1"/>
      </listOfParameters>
    </kineticLaw>
  </reaction>
  <reaction id="R07599_m" name="R07599_m" reversible="true">
    <listOfReactants>
      <speciesReference species="Thiamin_diphosphate_mitochondrion" stoichiometry="1"/>
      <speciesReference species="3-Methyl-2-oxobutanoic_acid_mitochondrion" stoichiometry="1"/>
    </listOfReactants>
    <listOfProducts>
      <speciesReference species="2-Methyl-1-hydroxypropyl-ThPP_mitochondrion" stoichiometry="1"/>
      <speciesReference species="CO2_mitochondrion" stoichiometry="1"/>
    </listOfProducts>
    <kineticLaw>
      <listOfParameters>
        <parameter id="equilibrium_constant" value="1"/>
      </listOfParameters>
    </kineticLaw>
  </reaction>
  <reaction id="R03654_m" name="R03654_m" reversible="true">
    <listOfReactants>
      <speciesReference species="tRNA(Gly)_mitochondrion" stoichiometry="1"/>
      <speciesReference species="Glycine_mitochondrion" stoichiometry="1"/>
      <speciesReference species="ATP_mitochondrion" stoichiometry="1"/>
    </listOfReactants>
    <listOfProducts>
      <speciesReference species="Glycyl-tRNA(Gly)_mitochondrion" stoichiometry="1"/>
      <speciesReference species="Pyrophosphate_mitochondrion" stoichiometry="1"/>
      <speciesReference species="AMP_mitochondrion" stoichiometry="1"/>
    </listOfProducts>
    <kineticLaw>
      <listOfParameters>
        <parameter id="equilibrium_constant" value="1"/>
      </listOfParameters>
    </kineticLaw>
  </reaction>
  <reaction id="T364" name="T364" reversible="true">
    <listOfReactants>
      <speciesReference species="(9Z)-Octadecenoic_acid_apicoplast" stoichiometry="1"/>
    </listOfReactants>
    <listOfProducts>
      <speciesReference species="(9Z)-Octadecenoic_acid_cytosol" stoichiometry="1"/>
    </listOfProducts>
    <kineticLaw>
      <listOfParameters>
        <parameter id="equilibrium_constant" value="1"/>
      </listOfParameters>
    </kineticLaw>
  </reaction>
  <reaction id="T377" name="T377" reversible="true">
    <listOfReactants>
      <speciesReference species="GMP_cytosol" stoichiometry="1"/>
    </listOfReactants>
    <listOfProducts>
      <speciesReference species="GMP_apicoplast" stoichiometry="1"/>
    </listOfProducts>
    <kineticLaw>
      <listOfParameters>
        <parameter id="equilibrium_constant" value="1"/>
      </listOfParameters>
    </kineticLaw>
  </reaction>
  <reaction id="T247" name="T247" reversible="true">
    <listOfReactants>
      <speciesReference species="tRNA(Val)_nucleus" stoichiometry="1"/>
    </listOfReactants>
    <listOfProducts>
      <speciesReference species="tRNA(Val)_cytosol" stoichiometry="1"/>
    </listOfProducts>
    <kineticLaw>
      <listOfParameters>
        <parameter id="equilibrium_constant" value="1"/>
      </listOfParameters>
    </kineticLaw>
  </reaction>
  <reaction id="R04125_m" name="R04125_m" reversible="true">
    <listOfReactants>
      <speciesReference species="S-Aminomethyldihydrolipoylprotein_mitochondrion" stoichiometry="1"/>
      <speciesReference species="Tetrahydrofolate_mitochondrion" stoichiometry="1"/>
    </listOfReactants>
    <listOfProducts>
      <speciesReference species="NH3_mitochondrion" stoichiometry="1"/>
      <speciesReference species="Dihydrolipoylprotein_mitochondrion" stoichiometry="1"/>
      <speciesReference species="5,10-Methylenetetrahydrofolate_mitochondrion" stoichiometry="1"/>
    </listOfProducts>
    <kineticLaw>
      <listOfParameters>
        <parameter id="equilibrium_constant" value="1"/>
      </listOfParameters>
    </kineticLaw>
  </reaction>
  <reaction id="Q00152_c" name="Q00152_c" reversible="true">
    <listOfReactants>
      <speciesReference species="Ferriprotoporphyrin_IX_cytosol" stoichiometry="1"/>
      <speciesReference species="Glutathione_cytosol" stoichiometry="2"/>
    </listOfReactants>
    <listOfProducts>
      <speciesReference species="Glutathione_disulfide_cytosol" stoichiometry="1"/>
      <speciesReference species="Fe2+_cytosol" stoichiometry="1"/>
    </listOfProducts>
    <kineticLaw>
      <listOfParameters>
        <parameter id="equilibrium_constant" value="1"/>
      </listOfParameters>
    </kineticLaw>
  </reaction>
  <reaction id="T122" name="T122" reversible="true">
    <listOfReactants>
      <speciesReference species="ATP_cytosol" stoichiometry="1"/>
      <speciesReference species="H2O_cytosol" stoichiometry="1"/>
      <speciesReference species="Tripeptide_cytosol" stoichiometry="1"/>
    </listOfReactants>
    <listOfProducts>
      <speciesReference species="Tripeptide_golgi" stoichiometry="1"/>
      <speciesReference species="Orthophosphate_cytosol" stoichiometry="1"/>
      <speciesReference species="ADP_cytosol" stoichiometry="1"/>
    </listOfProducts>
    <kineticLaw>
      <listOfParameters>
        <parameter id="equilibrium_constant" value="1"/>
      </listOfParameters>
    </kineticLaw>
  </reaction>
  <reaction id="T99" name="T99" reversible="true">
    <listOfReactants>
      <speciesReference species="1,2-Diacyl-sn-glycerol_cytosol_host" stoichiometry="1"/>
    </listOfReactants>
    <listOfProducts>
      <speciesReference species="1,2-Diacyl-sn-glycerol_cytosol" stoichiometry="1"/>
    </listOfProducts>
    <kineticLaw>
      <listOfParameters>
        <parameter id="equilibrium_constant" value="1"/>
      </listOfParameters>
    </kineticLaw>
  </reaction>
  <reaction id="R03656_m" name="R03656_m" reversible="true">
    <listOfReactants>
      <speciesReference species="ATP_mitochondrion" stoichiometry="1"/>
      <speciesReference species="L-Isoleucine_mitochondrion" stoichiometry="1"/>
      <speciesReference species="tRNA(Ile)_mitochondrion" stoichiometry="1"/>
    </listOfReactants>
    <listOfProducts>
      <speciesReference species="Pyrophosphate_mitochondrion" stoichiometry="1"/>
      <speciesReference species="L-Isoleucyl-tRNA(Ile)_mitochondrion" stoichiometry="1"/>
      <speciesReference species="AMP_mitochondrion" stoichiometry="1"/>
    </listOfProducts>
    <kineticLaw>
      <listOfParameters>
        <parameter id="equilibrium_constant" value="1"/>
      </listOfParameters>
    </kineticLaw>
  </reaction>
  <reaction id="R04533_a" name="R04533_a" reversible="true">
    <listOfReactants>
      <speciesReference species="(3R)-3-Hydroxybutanoyl-[acyl-carrier_protein]_apicoplast" stoichiometry="1"/>
      <speciesReference species="NADP+_apicoplast" stoichiometry="1"/>
    </listOfReactants>
    <listOfProducts>
      <speciesReference species="Acetoacetyl-[acp]_apicoplast" stoichiometry="1"/>
      <speciesReference species="H+_apicoplast" stoichiometry="1"/>
      <speciesReference species="NADPH_apicoplast" stoichiometry="1"/>
    </listOfProducts>
    <kineticLaw>
      <listOfParameters>
        <parameter id="equilibrium_constant" value="1"/>
      </listOfParameters>
    </kineticLaw>
  </reaction>
  <reaction id="T178" name="T178" reversible="true">
    <listOfReactants>
      <speciesReference species="Coproporphyrinogen_III_apicoplast" stoichiometry="1"/>
    </listOfReactants>
    <listOfProducts>
      <speciesReference species="Coproporphyrinogen_III_cytosol" stoichiometry="1"/>
    </listOfProducts>
    <kineticLaw>
      <listOfParameters>
        <parameter id="equilibrium_constant" value="1"/>
      </listOfParameters>
    </kineticLaw>
  </reaction>
  <reaction id="R01512_c" name="R01512_c" reversible="true">
    <listOfReactants>
      <speciesReference species="3-Phospho-D-glycerate_cytosol" stoichiometry="1"/>
      <speciesReference species="ATP_cytosol" stoichiometry="1"/>
    </listOfReactants>
    <listOfProducts>
      <speciesReference species="ADP_cytosol" stoichiometry="1"/>
      <speciesReference species="3-Phospho-D-glyceroyl_phosphate_cytosol" stoichiometry="1"/>
    </listOfProducts>
    <kineticLaw>
      <listOfParameters>
        <parameter id="equilibrium_constant" value="1"/>
      </listOfParameters>
    </kineticLaw>
  </reaction>
  <reaction id="T289" name="T289" reversible="true">
    <listOfReactants>
      <speciesReference species="tRNA(Asn)_cytosol" stoichiometry="1"/>
    </listOfReactants>
    <listOfProducts>
      <speciesReference species="tRNA(Asn)_mitochondrion" stoichiometry="1"/>
    </listOfProducts>
    <kineticLaw>
      <listOfParameters>
        <parameter id="equilibrium_constant" value="1"/>
      </listOfParameters>
    </kineticLaw>
  </reaction>
  <reaction id="Q00062_c" name="Q00062_c" reversible="true">
    <listOfReactants>
      <speciesReference species="Glutaredoxin_disulfide_cytosol" stoichiometry="1"/>
      <speciesReference species="Glutathione_cytosol" stoichiometry="2"/>
    </listOfReactants>
    <listOfProducts>
      <speciesReference species="Glutaredoxin_cytosol" stoichiometry="1"/>
      <speciesReference species="Glutathione_disulfide_cytosol" stoichiometry="1"/>
    </listOfProducts>
    <kineticLaw>
      <listOfParameters>
        <parameter id="equilibrium_constant" value="1"/>
      </listOfParameters>
    </kineticLaw>
  </reaction>
  <reaction id="R02098_c" name="R02098_c" reversible="true">
    <listOfReactants>
      <speciesReference species="ATP_cytosol" stoichiometry="1"/>
      <speciesReference species="dUMP_cytosol" stoichiometry="1"/>
    </listOfReactants>
    <listOfProducts>
      <speciesReference species="dUDP_cytosol" stoichiometry="1"/>
      <speciesReference species="ADP_cytosol" stoichiometry="1"/>
    </listOfProducts>
    <kineticLaw>
      <listOfParameters>
        <parameter id="equilibrium_constant" value="1"/>
      </listOfParameters>
    </kineticLaw>
  </reaction>
  <reaction id="T254" name="T254" reversible="true">
    <listOfReactants>
      <speciesReference species="CTP_cytosol" stoichiometry="1"/>
    </listOfReactants>
    <listOfProducts>
      <speciesReference species="CTP_mitochondrion" stoichiometry="1"/>
    </listOfProducts>
    <kineticLaw>
      <listOfParameters>
        <parameter id="equilibrium_constant" value="1"/>
      </listOfParameters>
    </kineticLaw>
  </reaction>
  <reaction id="R06971_c" name="R06971_c" reversible="true">
    <listOfReactants>
      <speciesReference species="H2O_cytosol" stoichiometry="1"/>
      <speciesReference species="N-Cyclopropylammeline_cytosol" stoichiometry="1"/>
    </listOfReactants>
    <listOfProducts>
      <speciesReference species="NH3_cytosol" stoichiometry="1"/>
      <speciesReference species="N-Cyclopropylammelide_cytosol" stoichiometry="1"/>
    </listOfProducts>
    <kineticLaw>
      <listOfParameters>
        <parameter id="equilibrium_constant" value="1"/>
      </listOfParameters>
    </kineticLaw>
  </reaction>
  <reaction id="T231" name="T231" reversible="true">
    <listOfReactants>
      <speciesReference species="tRNA(Asn)_nucleus" stoichiometry="1"/>
    </listOfReactants>
    <listOfProducts>
      <speciesReference species="tRNA(Asn)_cytosol" stoichiometry="1"/>
    </listOfProducts>
    <kineticLaw>
      <listOfParameters>
        <parameter id="equilibrium_constant" value="1"/>
      </listOfParameters>
    </kineticLaw>
  </reaction>
  <reaction id="T221" name="T221" reversible="true">
    <listOfReactants>
      <speciesReference species="dGTP_cytosol" stoichiometry="1"/>
    </listOfReactants>
    <listOfProducts>
      <speciesReference species="dGTP_nucleus" stoichiometry="1"/>
    </listOfProducts>
    <kineticLaw>
      <listOfParameters>
        <parameter id="equilibrium_constant" value="1"/>
      </listOfParameters>
    </kineticLaw>
  </reaction>
  <reaction id="R02746_a" name="R02746_a" reversible="true">
    <listOfReactants>
      <speciesReference species="1-Acyl-sn-glycero-3-phosphocholine_apicoplast" stoichiometry="1"/>
      <speciesReference species="H2O_apicoplast" stoichiometry="1"/>
    </listOfReactants>
    <listOfProducts>
      <speciesReference species="sn-glycero-3-Phosphocholine_apicoplast" stoichiometry="1"/>
      <speciesReference species="Fatty_acid_apicoplast" stoichiometry="1"/>
    </listOfProducts>
    <kineticLaw>
      <listOfParameters>
        <parameter id="equilibrium_constant" value="1"/>
      </listOfParameters>
    </kineticLaw>
  </reaction>
  <reaction id="R03316_m" name="R03316_m" reversible="true">
    <listOfReactants>
      <speciesReference species="Enzyme_N6-(lipoyl)lysine_mitochondrion" stoichiometry="1"/>
      <speciesReference species="3-Carboxy-1-hydroxypropyl-ThPP_mitochondrion" stoichiometry="1"/>
    </listOfReactants>
    <listOfProducts>
      <speciesReference species="Thiamin_diphosphate_mitochondrion" stoichiometry="1"/>
      <speciesReference species="[Dihydrolipoyllysine-residue_succinyltransferase]S-succinyldihydrolipoyllysine_mitochondrion" stoichiometry="1"/>
    </listOfProducts>
    <kineticLaw>
      <listOfParameters>
        <parameter id="equilibrium_constant" value="1"/>
      </listOfParameters>
    </kineticLaw>
  </reaction>
  <reaction id="R00156_c" name="R00156_c" reversible="true">
    <listOfReactants>
      <speciesReference species="UDP_cytosol" stoichiometry="1"/>
      <speciesReference species="ATP_cytosol" stoichiometry="1"/>
    </listOfReactants>
    <listOfProducts>
      <speciesReference species="ADP_cytosol" stoichiometry="1"/>
      <speciesReference species="UTP_cytosol" stoichiometry="1"/>
    </listOfProducts>
    <kineticLaw>
      <listOfParameters>
        <parameter id="equilibrium_constant" value="1"/>
      </listOfParameters>
    </kineticLaw>
  </reaction>
  <reaction id="R05884_a" name="R05884_a" reversible="true">
    <listOfReactants>
      <speciesReference species="1-Hydroxy-2-methyl-2-butenyl_4-diphosphate_apicoplast" stoichiometry="1"/>
      <speciesReference species="H+_apicoplast" stoichiometry="1"/>
      <speciesReference species="NADPH_apicoplast" stoichiometry="1"/>
    </listOfReactants>
    <listOfProducts>
      <speciesReference species="Isopentenyl_diphosphate_apicoplast" stoichiometry="1"/>
      <speciesReference species="NADP+_apicoplast" stoichiometry="1"/>
      <speciesReference species="H2O_apicoplast" stoichiometry="1"/>
    </listOfProducts>
    <kineticLaw>
      <listOfParameters>
        <parameter id="equilibrium_constant" value="1"/>
      </listOfParameters>
    </kineticLaw>
  </reaction>
  <reaction id="T191" name="T191" reversible="true">
    <listOfReactants>
      <speciesReference species="NH3_cytosol" stoichiometry="1"/>
    </listOfReactants>
    <listOfProducts>
      <speciesReference species="NH3_cytosol_host" stoichiometry="1"/>
    </listOfProducts>
    <kineticLaw>
      <listOfParameters>
        <parameter id="equilibrium_constant" value="1"/>
      </listOfParameters>
    </kineticLaw>
  </reaction>
  <reaction id="R00566_c" name="R00566_c" reversible="true">
    <listOfReactants>
      <speciesReference species="L-Arginine_cytosol" stoichiometry="1"/>
    </listOfReactants>
    <listOfProducts>
      <speciesReference species="Agmatine_cytosol" stoichiometry="1"/>
      <speciesReference species="CO2_cytosol" stoichiometry="1"/>
    </listOfProducts>
    <kineticLaw>
      <listOfParameters>
        <parameter id="equilibrium_constant" value="1"/>
      </listOfParameters>
    </kineticLaw>
  </reaction>
  <reaction id="R03362_c" name="R03362_c" reversible="true">
    <listOfReactants>
      <speciesReference species="1-Phosphatidyl-D-myo-inositol_cytosol" stoichiometry="1"/>
      <speciesReference species="ATP_cytosol" stoichiometry="1"/>
    </listOfReactants>
    <listOfProducts>
      <speciesReference species="1-Phosphatidyl-1D-myo-inositol_3-phosphate_cytosol" stoichiometry="1"/>
      <speciesReference species="ADP_cytosol" stoichiometry="1"/>
    </listOfProducts>
    <kineticLaw>
      <listOfParameters>
        <parameter id="equilibrium_constant" value="1"/>
      </listOfParameters>
    </kineticLaw>
  </reaction>
  <reaction id="R02301_c" name="R02301_c" reversible="true">
    <listOfReactants>
      <speciesReference species="ATP_cytosol" stoichiometry="1"/>
      <speciesReference species="5-Formyltetrahydrofolate_cytosol" stoichiometry="1"/>
    </listOfReactants>
    <listOfProducts>
      <speciesReference species="5,10-Methenyltetrahydrofolate_cytosol" stoichiometry="1"/>
      <speciesReference species="Orthophosphate_cytosol" stoichiometry="1"/>
      <speciesReference species="ADP_cytosol" stoichiometry="1"/>
    </listOfProducts>
    <kineticLaw>
      <listOfParameters>
        <parameter id="equilibrium_constant" value="1"/>
      </listOfParameters>
    </kineticLaw>
  </reaction>
  <reaction id="R01138_c" name="R01138_c" reversible="true">
    <listOfReactants>
      <speciesReference species="Pyruvate_cytosol" stoichiometry="1"/>
      <speciesReference species="dATP_cytosol" stoichiometry="1"/>
    </listOfReactants>
    <listOfProducts>
      <speciesReference species="Phosphoenolpyruvate_cytosol" stoichiometry="1"/>
      <speciesReference species="dADP_cytosol" stoichiometry="1"/>
    </listOfProducts>
    <kineticLaw>
      <listOfParameters>
        <parameter id="equilibrium_constant" value="1"/>
      </listOfParameters>
    </kineticLaw>
  </reaction>
  <reaction id="R04216_a" name="R04216_a" reversible="true">
    <listOfReactants>
      <speciesReference species="Dolichyl_diphosphooligosaccharide_apicoplast" stoichiometry="1"/>
      <speciesReference species="Protein_asparagine_apicoplast" stoichiometry="1"/>
    </listOfReactants>
    <listOfProducts>
      <speciesReference species="Glycoprotein_with_the_oligosaccharide_chain_attached_by_N-glycosyllinkage_to_protein_L-asparagine_apicoplast" stoichiometry="1"/>
      <speciesReference species="Dolichyl_diphosphate_apicoplast" stoichiometry="1"/>
    </listOfProducts>
    <kineticLaw>
      <listOfParameters>
        <parameter id="equilibrium_constant" value="1"/>
      </listOfParameters>
    </kineticLaw>
  </reaction>
  <reaction id="R02035_c" name="R02035_c" reversible="true">
    <listOfReactants>
      <speciesReference species="H2O_cytosol" stoichiometry="1"/>
      <speciesReference species="D-Glucono-1,5-lactone_6-phosphate_cytosol" stoichiometry="1"/>
    </listOfReactants>
    <listOfProducts>
      <speciesReference species="6-Phospho-D-gluconate_cytosol" stoichiometry="1"/>
    </listOfProducts>
    <kineticLaw>
      <listOfParameters>
        <parameter id="equilibrium_constant" value="1"/>
      </listOfParameters>
    </kineticLaw>
  </reaction>
  <reaction id="T196" name="T196" reversible="true">
    <listOfReactants>
      <speciesReference species="Thymidine_cytosol_host" stoichiometry="1"/>
    </listOfReactants>
    <listOfProducts>
      <speciesReference species="Thymidine_cytosol" stoichiometry="1"/>
    </listOfProducts>
    <kineticLaw>
      <listOfParameters>
        <parameter id="equilibrium_constant" value="1"/>
      </listOfParameters>
    </kineticLaw>
  </reaction>
  <reaction id="R01716_c" name="R01716_c" reversible="true">
    <listOfReactants>
      <speciesReference species="L-Glutamine_cytosol" stoichiometry="1"/>
      <speciesReference species="Chorismate_cytosol" stoichiometry="1"/>
    </listOfReactants>
    <listOfProducts>
      <speciesReference species="L-Glutamate_cytosol" stoichiometry="1"/>
      <speciesReference species="4-Amino-4-deoxychorismate_cytosol" stoichiometry="1"/>
    </listOfProducts>
    <kineticLaw>
      <listOfParameters>
        <parameter id="equilibrium_constant" value="1"/>
      </listOfParameters>
    </kineticLaw>
  </reaction>
  <reaction id="R01248_c" name="R01248_c" reversible="true">
    <listOfReactants>
      <speciesReference species="NAD+_cytosol" stoichiometry="1"/>
      <speciesReference species="L-Proline_cytosol" stoichiometry="1"/>
    </listOfReactants>
    <listOfProducts>
      <speciesReference species="(S)-1-Pyrroline-5-carboxylate_cytosol" stoichiometry="1"/>
      <speciesReference species="H+_cytosol" stoichiometry="1"/>
      <speciesReference species="NADH_cytosol" stoichiometry="1"/>
    </listOfProducts>
    <kineticLaw>
      <listOfParameters>
        <parameter id="equilibrium_constant" value="1"/>
      </listOfParameters>
    </kineticLaw>
  </reaction>
  <reaction id="R04537_c" name="R04537_c" reversible="true">
    <listOfReactants>
[truncated: 815,219 more chars]
