# Supplementary material for: Network-based assessment of the selectivity of metabolic drug targets in Plasmodium falciparum with respect to human liver metabolism
Source: BMC Syst Biol. 2012 Aug 31;6:118. doi: 10.1186/1752-0509-6-118 (PMC3543272; doi:10.1186/1752-0509-6-118)
Supplement: Additional file 3 — HepatoNet1 applied metabolic objectives. [file 1752-0509-6-118-S3.txt]

//////////////////////////////////////////////
METABOLITE	STOICHIOMETRY	REFERENCE_PMID
//////////////////////////////////////////////
ADP_cyto	0.000002652	10722481
Alanine_cyto	0.6	15903248
Albumin_cyto	0.0001	arbitrary small value
Albumin_lyso	0.0001	arbitrary small value
AMP_cyto	0.00012	15903248
Antichymotrypsin_cyto	0.0001	arbitrary small value
Antichymotrypsin_lyso	0.0001	arbitrary small value
Apo-ACP_cyto	0.0001	arbitrary small value
ApoB100_cyto	0.0001	arbitrary small value
ApoB100_lyso	0.0001	arbitrary small value
ApoC1_cyto	0.0001	arbitrary small value
ApoC2_cyto	0.0001	arbitrary small value
ApoC3_cyto	0.0001	arbitrary small value
ApoE_cyto	0.0001	arbitrary small value
ApoTransferin_cyto	0.0001	arbitrary small value
ApoTransferin_lyso	0.0001	arbitrary small value
Arachidonate_cyto	0.000322661	6631542
Arginine_cyto	0.377	15903248
Asparagine_cyto	0.288	15903248
Aspartate_cyto	0.359	15903248
ATP_cyto	43.186	15903248
beta-Alanine_cyto	0.0001	arbitrary small value
Chenodiol_bile	0.00000212	18511357
Cholate_bile	0.02916	230266
Cholesterol_bile	0.018	13233448
Cholesterol_cyto	0.018	15903248
CL-pool_mito	0.002695	2039548
CMP-N-acetylneuraminate_cyto	0.001872	7848287
CTP_cyto	0.0624	15903248
Cysteine_cyto	0.145	15903248
dATP_cyto	0.0148	15903248
dCTP_cyto	0.0099	15903248
dGTP_cyto	0.0099	15903248
dTTP_cyto	0.0148	15903248
FAD_cyto	0.04092	6953853
Fibrinogen_cyto	0.0001	arbitrary small value
Fibrinogen_lyso	0.0001	arbitrary small value
GDP-L-fucose_cyto	0.24948	14559815
Glutamate_cyto	0.386	15903248
Glutamine_cyto	0.322	15903248
Glycine_cyto	0.538	15903248
Glycocholate_bile	0.00000895	arbitrary small value
Glycogenin_cyto	0.0001	arbitrary small value
GSH_cyto	0.15054	11826399
GTP_cyto	0.0551	15903248
Haptoglobin_cyto	0.0001	arbitrary small value
Haptoglobin_lyso	0.0001	arbitrary small value
HCO3-_bile	0.57033	3926617
Histidine_cyto	0.143	15903248
Hypoxanthine_cyto	0.00000507	10722481
Inosine_cyto	0.0000067	10722481
Isoleucine_cyto	0.324	15903248
Lanosterol_peroxy	0.003	9291139
Leucine_cyto	0.564	15903248
Linoleate_cyto	0.005	6631542
Lysine_cyto	0.57	15903248
Methionine_cyto	0.138	15903248
mitoApo-ACP_mito	0.0001	arbitrary small value
mitoThioredoxin_mito	0.0001	arbitrary small value
NAD+_cyto	0.0432	7848287
NADP+_cyto	5.82	11826399
NADPH_cyto	60.013	11826399
NO_cyto	0.01404	15057913
Oleate_cyto	0.000682744	6631542
Palmitate_cyto	0.00032765	6631542
PAPS_cyto	0.0624	1510695
PC-VLDL-pool_cyto	0.069	15903248
PE-VLDL-pool_cyto	0.026	15903248
Phenylalanine_cyto	0.219	15903248
Pi_cyto	2	6146521
Pi_mito	0.00027	6146521
PI-pool_cyto	0.01	15903248
Plasminogen_cyto	0.0001	arbitrary small value
Plasminogen_lyso	0.0001	arbitrary small value
Proline_cyto	0.313	15903248
Prothrombin_cyto	0.0001	arbitrary small value
Prothrombin_lyso	0.0001	arbitrary small value
PS-VLDL-pool_cyto	0.003	15903248
Putrescine_cyto	0.000023	15233965
Pyridoxal-P_cyto	0.0000228	6263901 & 19706381
Serine_cyto	0.43	15903248
SM-pool_cyto	0.008	15903248
Stearate_cyto	0.00044	6631542
Sulfate_cyto	0.72	7264898
Taurocholate_bile	0.0055	18511357
THF_cyto	0.78	19706381
Thioredoxin_cyto	0.0001	arbitrary small value
Threonine_cyto	0.386	15903248
Triacylglycerol-VLDL-pool_cyto	0.063	7547837
Tryptophan_cyto	0.044	15903248
Tyrosine_cyto	0.182	15903248
UDP-glucose_cyto	0.27924	6825201
UDP-glucuronate_cyto	0.03588	7317109
UDP-N-acetyl-D-galactosamine_cyto	0.01258	9169596
UDP-N-acetylglucosamine_cyto	0.00028	7126188
Urea_cyto	2.1	1201007
UTP_cyto	0.033	15903248
Valine_cyto	0.416	15903248
