# Supplementary material for: Network-based assessment of the selectivity of metabolic drug targets in Plasmodium falciparum with respect to human liver metabolism
Source: BMC Syst Biol. 2012 Aug 31;6:118. doi: 10.1186/1752-0509-6-118 (PMC3543272; doi:10.1186/1752-0509-6-118)
Supplement: Additional file 4 — PlasmoNet applied metabolic objectives. [file 1752-0509-6-118-S4.txt]

////////////////////////////////////
METABOLITE	STOICHIOMETRY	PMID
////////////////////////////////////
DNA_nucleus	15.26	1924252
DNA_apicoplast	0.023	1924252
DNA_mitochondrion	0.004	1924252
mRNA_n_nucleus	133.26	1924252
mRNA_a_apicoplast	0.2	1924252
mRNA_m_mitochondrion	0.035	1924252
Phosphatidylcholine_cytosol	87.99	599503 ; 2001227; 1924252
Phosphatidylethanolamine_cytosol	44.12	599503 ; 2001227; 1924252
Phosphatidylserine_cytosol	6.19	599503 ; 2001227; 1924252
1-Phosphatidyl-D-myo-inositol_cytosol	3.79	599503 ; 2001227; 1924252
Sphingomyelin_cytosol	9.22	599503 ; 2001227; 1924252
Phosphatidate_cytosol	0.18	599503 ; 2001227; 1924252
Cardiolipin_cytosol	4.63	599503 ; 2001227; 1924252
Cholesterol_cytosol	45.34	599503 ; 2001227; 1924252
1,2-Diacyl-sn-glycerol_cytosol	6.16	599503 ; 2001227; 1924252
Triacylglycerol_cytosol	8.68	599503 ; 2001227; 1924252
Hexadecanoic_acid_cytosol	13.26	599503 ; 2001227; 1924252
(9Z)-Hexadecenoic_acid_cytosol	0.88	599503 ; 2001227; 1924252
Linoleate_cytosol	4.64	599503 ; 2001227; 1924252
Protein_cytosol	7.55	1924252
Protein_apicoplast	0.94	1924252
Protein_mitochondrion	0.98	1924252
ATP_cytosol	4.8	12591866
H+-pumped_mitochondrion	0.0001	arbitrary small value
Fe-S_complex_apicoplast	0.0001	arbitrary small value
Glycoprotein_with_the_oligosaccharide_chain_attached_by_N-glycosyllinkage_to_protein_L-asparagine_cytosol	0.0001	arbitrary small value
GPI-protein_endoplasmic_reticulum	0.0001	arbitrary small value
Fe-S_complex_apicoplast	0.0001	arbitrary small value
Fe-S_complex_cytosol	0.0001	arbitrary small value
Protein_N6-[(R)-4-amino-2-hydroxybutyl]-L-lysine_cytosol	0.0001	arbitrary small value
CoA_cytosol	0.0001	arbitrary small value
Tetrahydrofolate_cytosol	0.0001	arbitrary small value
NAD+_cytosol	0.0001	arbitrary small value
NADP+_cytosol	0.0001	arbitrary small value
Pyridoxal_phosphate_cytosol	0.0001	arbitrary small value
FAD_cytosol	0.0001	arbitrary small value
Thiamin_diphosphate_cytosol	0.0001	arbitrary small value
S-Adenosyl-L-methionine_cytosol	0.0001	arbitrary small value
Isopentenyl_diphosphate_cytosol	0.0001	arbitrary small value
Ubiquinone_mitochondrion	0.0001	arbitrary small value
Heme_mitochondrion	0.0001	arbitrary small value
3',5'-Cyclic_AMP_cytosol	0.0001	arbitrary small value
Hemozoin_food_vacuole	0.0001	arbitrary small value
Protein_C-terminal_S-farnesyl-L-cysteine_cytosol	0.0001	arbitrary small value
a_S-geranylgeranyl_protein_cytosol	0.0001	arbitrary small value
active-glutathione-reductase_cytosol	0.0001	arbitrary small value
active-thioredoxin-reductase_cytosol	0.0001	arbitrary small value
active-glyoxalase-II_cytosol	0.0001	arbitrary small value
active-glutathione-transferase_cytosol	0.0001	arbitrary small value
active-thioredoxin-reductase_cytosol	0.0001	arbitrary small value
active-superoxide-dismutase_mitochondrion	0.0001	arbitrary small value
active-superoxide-dismutase_cytosol	0.0001	arbitrary small value
active-superoxide-dismutase_food_vacuole	0.0001	arbitrary small value
Protein_N6-(lipoyl)lysine_mitochondrion	0.0001	arbitrary small value
Protein_N6-(lipoyl)lysine_apicoplast	0.0001	arbitrary small value
active-cytochrome-c-reductase_mitochondrion	0.0005	arbitrary small value → set after sensitivity analysis for active Cyt-C reductase
active-SAH-hydrolase_cytosol	0.0003	arbitrary small value → set after sensitivity analysis for active sah hydrolase
L-Alanine_cytosol	0.1364	20823846
L-Arginine_cytosol	0.1349	20823846
L-Asparagine_cytosol	0.6245	20823846
L-Aspartate_cytosol	0.2994	20823846
L-Cysteine_cytosol	0.0674	20823846
L-Glutamate_cytosol	0.3505	20823846
L-Glutamine_cytosol	0.1353	20823846
Glycine_cytosol	0.1827	20823846
L-Histidine_cytosol	0.1063	20823846
L-Isoleucine_cytosol	0.3566	20823846
L-Leucine_cytosol	0.3405	20823846
L-Lysine_cytosol	0.5124	20823846
L-Methionine_cytosol	0.1019	20823846
L-Phenylalanine_cytosol	0.1823	20823846
L-Proline_cytosol	0.1085	20823846
L-Serine_cytosol	0.3055	20823846
L-Threonine_cytosol	0.2045	20823846
L-Tryptophan_cytosol	0.02095	20823846
L-Tyrosine_cytosol	0.1379	20823846
L-Valine_cytosol	0.203	20823846
GDP-L-fucose_cytosol	0.001	REF [10]
GDP-mannose_cytosol	0.001	REF [10]
dATP_cytosol	0.02721	20823846
dCTP_cytosol	0.00655	20823846
dGTP_cytosol	0.00655	20823846
dTTP_cytosol	0.02721	20823846
CTP_cytosol	0.0437	20823846
GTP_cytosol	0.06241	20823846
UTP_cytosol	0.2219	20823846
5,10-Methylenetetrahydrofolate_cytosol	0.001	REF [10]
5-Methyltetrahydrofolate_cytosol	0.001	REF [10]
4-Amino-4-deoxychorismate_cytosol	0.001	REF [10]
10-Formyltetrahydrofolate_cytosol	0.001	arbitrary small value
Fe2+_cytosol	0.007106	20823846
H2O_cytosol	54.462	20823846
NH3_cytosol	0.011843	20823846
2-Octaprenyl-6-hydroxyphenol_mitochondrion	0.001	20823846
Putrescine_cytosol	0.0479	20823846
Riboflavin_cytosol	0.001	arbitrary small value
Sulfate_cytosol	0.003948	20823846
Spermidine_cytosol	0.00959	20823846
